# Supplementary material for: A Small RNA-Mediated Regulatory Network in Arabidopsis thaliana Demonstrates Connectivity Between phasiRNA Regulatory Modules and Extensive Co-Regulation of Transcription by miRNAs and phasiRNAs
Source: Front Plant Sci. 2020 Jan 29;10:1710. doi: 10.3389/fpls.2019.01710 (PMC7001039; doi:10.3389/fpls.2019.01710)
Supplement: Supplementary file 5 [file DataSheet_5.xlsx]

## Sheet: Sheet1
Table S5. Summary of sRNA triggers of phasiRNA production per phasi locus.
PHAS module	sRNA triggera	PHAS locus	sRNA trigger alternative name	modified from previous reports	position	deg_scoreb	Rankc	PHAS locus description	Reference
miR173-TAS-PPR/TPR-miR161.2	ath-miR173-5p	AT2G39675			328	185	1	Trans-ating siRNA1c primary transcript (TAS1c)	Allen et al. (2005)
	ath-miR173-5p	AT1G50055			244	180	1	Trans-acting siRNA1b primary transcript (TAS1b)	Allen et al. (2005)
	ath-miR173-5p	AT2G27400			244	120.5	1	Trans-acting siRNA1a primary transcript (TAS1a)	Allen et al. (2005)
	ath-miR173-5p	AT2G39681			244	161.5	1	Trans-acting siRNA primary transcript (TAS2)	Allen et al. (2005)
	ath-miR161.2	AT1G62914			671	11	3	Pentatricopeptide repeat (PPR) superfamily protein
	AT1G12300(+)_11+_22	AT1G63150			663	68	2	Tetratricopeptide repeat (TPR)-like superfamily protein
	AT1G12775(+)_31-(-1)	AT1G63150			662	10	1	Tetratricopeptide repeat (TPR)-like superfamily protein
	AT1G12775(+)_44-(+1)	AT1G63320			329	21.5	2+1	Pentatricopeptide repeat (PPR) superfamily protein
	AT1G62590(-)_33-(12)	AT1G62590			715	39	2	Pentatricopeptide repeat (PPR) superfamily protein
	AT1G62590(-)_33-(12)	AT1G63330			671	39.5	2	Pentatricopeptide repeat (PPR) superfamily protein
	AT1G62590(-)_33-(2)_22	AT1G62914			662	67	2	Pentatricopeptide repeat (PPR) superfamily protein
	AT1G62910(+)_10+(-1)_22	AT1G63070			812	20.5	2	Pentatricopeptide repeat (PPR) superfamily protein
	AT1G62910(+)_12-	AT1G63150			272	13	3	Tetratricopeptide repeat (TPR)-like superfamily protein
	AT1G62910(+)_12-(-1)_22	AT1G63150			272	21	3	Tetratricopeptide repeat (TPR)-like superfamily protein
	AT1G62914(+)_31-	AT1G62914			671	15	3	Pentatricopeptide repeat (PPR) superfamily protein
	AT1G62914(+)_34+(9)_22	AT4G04595			497	10.5	3	Novel transcribed region
	AT1G62914(+)_34+(9)_22	AT4G04565			410	26.5	1	Novel transcribed region
	AT1G63080(-)_31-(2)_22	AT1G63130			642	45.5	1	Tetratricopeptide repeat (TPR)-like superfamily protein
	AT1G63330(+)_21-	AT1G62590			505	15.5	2	Pentatricopeptide repeat (PPR) superfamily protein
	AT1G63330(+)_31-(-1)_22	AT1G62590			715	46	2	Pentatricopeptide repeat (PPR) superfamily protein
	AT1G63330(+)_31-(-1)_22	AT1G63330			671	22.5	2	Pentatricopeptide repeat (PPR) superfamily protein
	AT2G27400(-)_19-(+1)	AT1G62590	TAS1aD9(-)		1178	11.5	2+1	Pentatricopeptide repeat (PPR) superfamily protein	Howell et al. (2007)
	AT2G27400(-)_20-_22	AT2G39681			561	31	3	Trans-acting siRNA primary transcript (TAS2)
	AT2G27400(-)_26-(-1)	AT1G63320			552	16.5	1	Pentatricopeptide repeat (PPR) superfamily protein
	AT2G39675(-)_20-_22	AT2G27400	TAS1c 3'D6(-)	22nt	562	35	3	Trans-acting siRNA1a primary transcript (TAS1a)	Rajeswaran et al (2012)
	AT2G39675(-)_20-(+1)	AT2G27400	TAS1c 3'D6(-)		562	41.5	3	Trans-acting siRNA1a primary transcript (TAS1a)	Rajeswaran et al (2012)
	AT2G39681(-)_16-_22	AT1G62910	TAS2 3'D6(-)	22nt	222	65	1	Pentatricopeptide repeat (PPR) superfamily protein	Howell et al. (2007)
	AT2G39681(-)_16-_22	AT1G62914	TAS2 3'D6(-)	22nt	221	26	2	Pentatricopeptide repeat (PPR) superfamily protein	Howell et al. (2007)
	AT2G39681(-)_16-_22	AT1G63330	TAS2 3'D6(-)	22nt	221	20	1	Pentatricopeptide repeat (PPR) superfamily protein	Howell et al. (2007)
	AT2G39681(-)_16-_22	AT1G63130	TAS2 3'D6(-)	22nt	201	32	1	Tetratricopeptide repeat (TPR)-like superfamily protein	Howell et al. (2007)
	AT2G39681(-)_16-_22	AT5G16640	TAS2 3'D6(-)	22nt	198	27.5	3	Pentatricopeptide repeat (PPR) superfamily protein	Howell et al. (2007)
	AT2G39681(-)_16-(+1)	AT1G62910	TAS2 3'D6(-)	shift (+1)	222	24	1	Pentatricopeptide repeat (PPR) superfamily protein	Howell et al. (2007)
	AT2G39681(-)_16-(+1)	AT1G63130	TAS2 3'D6(-)	shift (+1)	201	71	1	Tetratricopeptide repeat (TPR)-like superfamily protein	Howell et al. (2007)
	AT2G39681(-)_19-(+1)_22	AT1G63230			221	35	1	Tetratricopeptide repeat (TPR)-like superfamily protein
	AT2G39681(-)_19-(2)	AT1G63230	TAS2 3'D9(-)		221	36.5	1	Tetratricopeptide repeat (TPR)-like superfamily protein	Howell et al. (2007)
	AT2G39681(-)_21-(+1)_22	AT1G63080	TAS2 3'D11(-)	22nt	1156	34.5	3-1	Pentatricopeptide repeat (PPR) superfamily protein	Howell et al. (2007)
	AT2G39681(-)_21-(2)	AT1G63080	TAS2 3'D11(-)	(shift+1)	1156	37.5	3-1	Pentatricopeptide repeat (PPR) superfamily protein	Howell et al. (2007)
	AT2G39681(-)_21-(2)_22	AT1G63080	TAS2 3'D11(-)	22nt (shift+1)	1157	67	3	Pentatricopeptide repeat (PPR) superfamily protein	Howell et al. (2007)
	AT2G39681(-)_21-(3)	AT1G63080	TAS2 3'D11(-)	(shift+2)	1157	31	3	Pentatricopeptide repeat (PPR) superfamily protein	Howell et al. (2007)
miR168-AGO1-NTR-CBP-PR4	ath-miR168a-5p	AT1G48410			264	61	1	ARGONAUTE 1 (AGO1)	Vaucheret et al. (2006), Karlova et al. (2013)
	ath-miR168b-5p	AT1G48410			264	76.5	1	ARGONAUTE 1 (AGO1)	Vaucheret et al. (2006), Karlova et al. (2013)
	AT1G11700(+)_21+	AT4G38770			537	14.5	2	Proline-rich protein 4
	AT1G29910(-)_24-(-1)	AT1G29910			523	10	2+1	Chlorophyll A/B binding protein 3
	AT1G29910(-)_29+	AT4G38770			726	37	2	Proline-rich protein 4
	AT1G29910(-)_29+(+1)	AT4G38770			725	10	2-1	Proline-rich protein 4
	AT2G03875(+)_10-(7)_22	AT2G03875			237	10	3+1	Novel transcribed region
	AT2G03875(+)_11-(6)	AT2G03875			256	14.5	3-1	Novel transcribed region
	AT2G03875(+)_11-(7)	AT2G03875			257	10	3	Novel transcribed region
	AT2G03875(+)_16+(5)	AT1G29910			754	12.5	2+1	Chlorophyll A/B binding protein 3
	AT2G03875(+)_29-(-4)	AT1G29910			746	13	1-1	Chlorophyll A/B binding protein 3
	AT2G03875(+)_41-(6)	AT2G03875			886	10	3-1	Novel transcribed region
	AT2G03875(+)_50-(-4)_22	AT2G03875			1066	17.5	2+1	Novel transcribed region
	AT2G03875(+)_52-(-4)_22	AT2G03875			1108	13	2+1	Novel transcribed region
	AT2G03875(+)_52-(-5)	AT2G03875			1106	14	2-1	Novel transcribed region
	AT2G03875(+)_52-(-6)_22	AT2G03875			1106	12	2-1	Novel transcribed region
	AT2G03875(+)_55-(6)	AT2G03875			1180	10	3-1	Novel transcribed region
	AT2G03875(+)_55+(6)_22	AT2G03875			1185	15	1-1	Novel transcribed region
	Chr2:3966746-3967025(+)_23+	AT4G38770			706	10.5	1	Proline-rich protein 4
	Chr3:14197115-14197304(+)_18+_22	AT1G48410			203	11.5	3	ARGONAUTE 1 (AGO1)
	Chr3:16158765-16159371(-)_34-(+1)	AT1G29910			768	10.5	1	ARGONAUTE 1 (AGO1)
	Chr5:7683815-7684395(+)_29-	AT1G29910			747	16.5	1	ARGONAUTE 1 (AGO1)
	Chr5:7683815-7684395(+)_29-(+1)_22	AT1G29910			749	16	3+1	ARGONAUTE 1 (AGO1)
	AT2G03875(+)_42+(7)	Chr3:14197115-14197304			126	19.5	2+1
	Chr5:7683815-7684395(+)_33+_22	Chr5:7684660-7684943			127	16.5	2
	Chr3:16158765-16159371(-)_23-(+1)	Chr3:16158765-16159371			496	14	3
	Chr5:7683815-7684395(+)_26-(+1)_22	Chr5:7683815-7684395			558	10.5	2+1
miR393-AFB-bHLH-F-box-NAT_RNA	ath-miR393a-5p	AT3G62980			286	66	1	F-box/RNI-like superfamily protein	Si-Ammour et al. (2011),Chen et al. (2015)
	ath-miR393a-5p	AT1G12820			223	180	1	Auxin signaling F-box 3	Si-Ammour et al. (2011),Chen et al. (2015)
	ath-miR393b-5p	AT3G26810			326	175	2	Auxin signaling F-box 2	Si-Ammour et al. (2011),Chen et al. (2015)
	ath-miR393b-5p	AT3G23690			286	30.5	1	Basic helix-loop-helix (bHLH) DNA-binding superfamily protein	Howell et al. (2007)
	ath-miR393b-5p	AT3G62980			286	48.5	1	F-box/RNI-like superfamily protein	Si-Ammour et al. (2011),Chen et al. (2015)
	AT3G22121(+)_47-(5)_22	AT3G22121			1041	14	3+1	Natural antisense transcript overlaps with AT3G22120
	Chr2:11513043-11513358(+)_19+	AT3G23690			286	60	2	Basic helix-loop-helix (bHLH) DNA-binding superfamily protein
	AT3G22121(+)_20-	Chr2:11513043-11513358			349	12	1
miR161-PPR/TPR	ath-miR161.1	AT1G62670			643	33.5	3-1	Pentatricopeptide repeat (PPR) superfamily protein
	ath-miR161.1	AT1G64583			73	129.5	1-1	Tetratricopeptide repeat (TPR)-like superfamily protein
miR170-miR171-GRAS TF-F-box-LOB-Hypothetical protein	ath-miR170-3p	AT4G00150			160	62.5	3	GRAS family transcription factor	Karlova et al. (2013)
	ath-miR170-3p	AT3G60630			159	38	3	GRAS family transcription factor	Karlova et al. (2013)
	ath-miR171a-3p	AT2G45160			516	148	1-1	GRAS family transcription factor	Karlova et al. (2013)
	ath-miR171a-3p	AT4G00150			160	37.5	2+1	GRAS family transcription factor	Karlova et al. (2013)
	ath-miR171b-3p	AT3G60630			156	142.5	2	GRAS family transcription factor	Karlova et al. (2013)
	ath-miR2939	AT3G19890			201	10	2-1	F-box family protein
	AT1G13360(-)_15+(-8)	AT4G37540			587	14	3-1	LOB domain-containing protein 39
	AT1G13360(-)_32-(-7)_22	AT1G13360			688	10.5	2+1	Hypothetical protein
	AT1G13360(-)_32-(-8)	AT1G13360			686	10	1	Hypothetical protein
	AT3G19890(-)_13+_22	AT1G13360			595	13	1	Hypothetical protein
	AT4G00150(-)_18+	AT1G13360			679	12.5	1+1	Hypothetical protein
miR390-TAS3-ARF	ath-miR390a-5p	AT3G17185			540	42.5	1+1	Trans-acting siRNA primary transcript (TAS3)	Allen et al. (2005)
	ath-miR390b-5p	AT3G17185			540	50.5	1	Trans-acting siRNA primary transcript (TAS3)	Allen et al. (2005)
	ath-miR390b-5p	AT5G57735			389	11	2-1	tasiR-ARF	Allen et al. (2005)
	AT3G17185(+)_17+(-1)	AT5G60450	atTAS3a-5'D8(+)		220	40.5	2-1	Auxin response factor 4	Allen et al. (2005)
	AT3G17185(+)_17+(-1)_22	AT5G60450	atTAS3a-5'D8(+)	22nt	430	28.5	2-1	Auxin response factor 4	Allen et al. (2005)
	AT3G17185(+)_18+(-1)_22	AT5G60450	atTAS3a-5'D7(+)	22nt	430	30	3+1	Auxin response factor 4	Allen et al. (2005),Williams et al.(2005)
	AT3G17185(+)_23-	AT3G17185			507	10	2-1	Trans-acting siRNA primary transcript (TAS3)
	AT5G57735(+)_13+_22	AT5G60450			220	58.5	3	Auxin response factor 4
miR472-NBS-LRR	ath-miR472-3p	AT5G43740			199	106.5	1	Disease resistance protein (CC-NBS-LRR class) family	Boccara et al. (2014)
	ath-miR472-3p	AT4G14610			181	24.5	3	pseudogene (CC-NBS-LRR class)	Boccara et al. (2014)
miR773-MET	ath-miR773a	AT4G08990			178	21	1	DNA (cytosine-5-)-methyltransferase family protein
miR828-TAS4	ath-miR828	AT3G25795			223	38	1-1	Trans-acting siRNA primary transcript (TAS4)	Rajagopalan et al. (2006)
NTR-NAT_RNA	AT2G35945(+)_24-(-1)_22	AT2G35945			534	13.5	3-1	Natural antisense transcript overlaps with AT2G35940
	AT3G06365(+)_52-_22	AT3G06365			1114	11	2+1	Novel transcribed region
	Chr2:6461-8276(+)_14-(-12)	AT3G06365			306	38.5	1-1	Novel transcribed region
	Chr2:6461-8276(+)_36-(-11)_22	AT3G06365			770	10	3	Novel transcribed region
	Chr2:6461-8276(+)_51-(-9)_22	AT2G35945			630	15	1-1	Natural antisense transcript overlaps with AT2G35940
	Chr2:6461-8276(+)_53-(-11)_22	AT3G06365			1127	12	1+1	Natural antisense transcript overlaps with AT2G35940
	Chr2:6461-8276(+)_53-(-9)_22	AT3G06365			1129	11.5	1+1	Natural antisense transcript overlaps with AT2G35940
	Chr2:6461-8276(+)_63-(-9)_22	AT3G06365			1339	10.5	3+1	Natural antisense transcript overlaps with AT2G35940
	Chr2:6461-8276(+)_68-(-1)_22	AT3G06365			1452	14.5	3+1	Natural antisense transcript overlaps with AT2G35940
	Chr2:6461-8276(+)_86-(-10)_22	Chr2:6461-8276			1821	34	2
	Chr2:6461-8276(+)_86-(-9)	Chr2:6461-8276			1821	20.5	2
	Chr2:6461-8276(+)_53-(-10)	Chr2:6461-8276			1127	13.5	2-1
	Chr2:6461-8276(+)_86-(-9)_22	Chr2:6461-8276			1822	12	2+1
	AT3G06365(+)_86-(3)_22	Chr2:6461-8276			1831	11	3
	AT3G06365(+)_83-(4)_22	Chr2:6461-8276			1769	11	3+1
	AT3G06365(+)_71-(4)	Chr2:6461-8276			1516	10	3
	Chr2:6461-8276(+)_63-(-9)_22	Chr2:6461-8276			1339	10	2+1
Pyridoxine biosynthesis 1.1	AT2G38230(+)_28-(+1)_22	AT2G38230			611	11.5	1-1	Pyridoxine biosynthesis 1.1
	AT2G38230(+)_39-(-9)	AT2G38230			831	10	1-1	Pyridoxine biosynthesis 1.1
Dehydrin family protein	AT1G20450(-)_11-	AT1G20450			453	11	2	Dehydrin family protein
	Chr2:13529851-13530171(+)_25+	AT1G20450			58	14	2	Dehydrin family protein
	AT1G20450(-)_22+(-1)	Chr5:12167704-12167920			40	51.5	2-1
LRR protein	AT4G18670(-)_31-	AT4G18670			831	10	1	Leucine-rich repeat (LRR) family protein
Copia retrotransposon	Chr1:24721142-24721509(+)_13+	AT1G46120			224	20.5	1-1	Copia-like retrotransposon family
	Chr1:11454588-11454825(+)_20-_22	Chr1:11454588-11454825			389	15	3
	Chr3:14199468-14199772(+)_23-_22	Chr3:14199468-14199772			500	11.5	3-1
	Chr2:5497-5801(+)_17+	Chr3:3584608-3585005			776	13.5	1+1
	Chr3:17136708-17137721(+)_47-_22	Chr3:3584608-3585005			771	12.5	3+1
	Chr2:5497-5801(+)_17+(+1)_22	Chr3:3584608-3585005			775	12	1
a sRNA identified as a trigger of downstream phasiRNA production.
b Degradome data-based score representing the experimental support for sRNA cleavage. The calculation of this score is described in the methods.
c Phased register of phasiRNA produced from the identified sRNA trigger
