# Supplementary material for: A Small RNA-Mediated Regulatory Network in Arabidopsis thaliana Demonstrates Connectivity Between phasiRNA Regulatory Modules and Extensive Co-Regulation of Transcription by miRNAs and phasiRNAs
Source: Front Plant Sci. 2020 Jan 29;10:1710. doi: 10.3389/fpls.2019.01710 (PMC7001039; doi:10.3389/fpls.2019.01710)
Supplement: Supplementary file 6 [file DataSheet_6.xls]

## Sheet: Additional_file_6.TableS6
Additional file 6: Table S6. Summary of degradome analysis of sRNA targeting of transcripts.
sRNA	target transcripts	degradome_score
Chr5:12167704-12167920(-)_12+_22	AT5G05930	399
Chr5:15556984-15557720(+)_17-	AT1G79030	396
Chr1:23587585-23587805(+)_12+	AT5G61310	391
Chr2:13529851-13530171(+)_11-_22	AT1G27360	389
Chr2:8508-9465(+)_30-(3)	AT5G02940	388
Chr3:14200432-14202247(+)_84+(+1)_22	AT5G09230	368
Chr2:13529851-13530171(+)_11-	AT1G27360	365
ath-miR396b-5p	AT2G22840	361
ath-miR393a-5p	AT1G12820	361
Chr2:13529851-13530171(+)_11-_22	AT1G27370	361
ath-miR164a	AT5G39610	360
ath-miR172b-3p	AT5G60120	353
Chr1:23302103-23302999(+)_40-	AT3G47620	352
ath-miR393b-5p	AT3G26810	350
Chr2:13529851-13530171(+)_11-_22	AT5G43270	344
Chr2:11513043-11513358(+)_21-	AT5G55896	342
ath-miR403-3p	AT1G31280	339
Chr2:8508-9465(+)_55+(3)	AT3G49500	338
Chr1:17890967-17891581(-)_12-	AT3G61420	338
ath-miR824-5p	AT3G57230	336
Chr5:12167704-12167920(-)_12-(+1)	AT1G30755	332
ath-miR172d-3p	AT4G36920	331
ath-miR161.2	AT4G04780	330
Chr1:23587585-23587805(+)_12+	AT5G61330	329
ath-miR163	AT1G66700	326
Chr2:13529851-13530171(+)_11-	AT5G43270	326
ath-miR398a-3p	AT5G20230	324
Chr5:15555417-15556760(+)_64-(-1)	AT1G72645	324
ath-miR5027	AT1G49970	320
Chr3:8529883-8530661(-)_37+(-1)	AT4G01915	315
Chr1:23490163-23490976(+)_33+(+1)	AT2G35920	313
Chr3:8529883-8530661(-)_17-(+1)_22	AT4G08690	312
Chr5:11814198-11814509(+)_15-(+1)_22	AT5G28060	307
ath-miR398a-3p	AT2G28190	304
Chr1:23451248-23451797(+)_18-_22	AT1G14270	304
Chr1:23302103-23302999(+)_47-(+1)	AT1G22070	304
ath-miR159a	AT2G34010	303
Chr1:23987412-23987854(-)_31+	AT2G30910	303
Chr3:3584608-3585005(-)_16+_22	AT2G43980	294
Chr3:22410991-22411491(-)_31-(-4)	AT2G43070	294
Chr3:3584608-3585005(-)_16-(-1)_22	AT4G13010	293
Chr2:8508-9465(+)_53+(-9)	AT2G24150	292
Chr2:11721669-11722113(-)_24+(2)_22	AT2G22720	292
ath-miR161.1	AT1G64583	289
Chr1:4354454-4355245(+)_31-(-1)	AT1G64583	289
Chr1:23177838-23178693(-)_27-_22	AT2G17710	287
ath-miR396b-5p	AT3G14110	286
ath-miR171c-3p	AT3G60630	285
Chr3:8529883-8530661(-)_17-(+1)	AT4G08690	285
Chr1:18549377-18549692(-)_10+(-1)	AT3G58160	284
Chr5:15555417-15556760(+)_29+	AT4G36730	282
Chr5:15556984-15557720(+)_17-_22	AT1G79030	278
Chr5:7683815-7684395(+)_10-(+1)	AT3G17160	277
Chr2:11721669-11722113(-)_10+(2)	AT4G31010	277
ath-miR169a-5p	AT1G17590	271
Chr3:14200432-14202247(+)_39-(+1)	AT1G17760	271
Chr5:15757646-15758194(+)_32-	AT4G24990	270
Chr1:4368802-4369096(-)_10+(-1)	AT1G03280	269
ath-miR398a-3p	AT3G27200	267
ath-miR169c	AT5G12840	262
ath-miR5016	AT3G03030	261
Chr5:16640239-16640870(+)_30-(-1)	AT4G00730	257
Chr2:16539685-16540023(-)_21-(3)	AT1G63080	256
ath-miR8184	AT4G38920	255
ath-miR156j	AT5G43270	255
Chr1:4354454-4355245(+)_26-_22	AT1G12900	253
Chr5:11850409-11850683(+)_17+	AT4G17570	251
Chr2:13529851-13530171(+)_11-	AT5G50670	251
Chr2:18618970-18619432(-)_21+(+1)	AT1G16430	249
ath-miR398a-3p	AT1G12520	248
Chr2:8508-9465(+)_41+(-9)	AT1G06130	246
Chr1:4577301-4577793(-)_26+(-8)_22	AT1G32540	244
ath-miR396b-5p	AT2G36400	243
ath-miR319a	AT4G18390	242
Chr5:23394264-23394495(+)_15+(-1)_22	AT3G56570	240
Chr2:13529851-13530171(+)_11-	AT1G69170	240
Chr5:7683815-7684395(+)_20+(-1)	AT1G59610	239
ath-miR169h	AT5G06510	238
Chr1:4354454-4355245(+)_33+(-1)	AT3G45660	238
Chr2:13529851-13530171(+)_11-	AT1G27370	237
ath-miR398a-3p	AT3G15640	236
ath-miR472-3p	AT5G43740	234
ath-miR172e-3p	AT3G54990	234
Chr3:17445687-17445934(+)_14+_22	AT5G06440	234
Chr4:10276479-10276990(-)_29-	AT1G23860	232
Chr1:23302103-23302999(+)_28-(8)	AT1G59520	232
Chr3:17136708-17137721(+)_26-	AT3G09850	230
Chr2:8508-9465(+)_31-(3)_22	AT1G77850	230
Chr1:23587585-23587805(+)_12+(-1)_22	AT5G61310	230
Chr5:7006522-7007118(+)_36-_22	AT3G56570	229
Chr1:23489425-23489630(-)_19-(+1)_22	AT1G77490	229
Chr1:23302103-23302999(+)_30-(+1)_22	AT1G21400	229
Chr1:4185045-4185423(+)_20-	AT4G37550	228
ath-miR169b-5p	AT1G17590	226
Chr2:16537499-16538006(-)_21-_22	AT4G20320	225
ath-miR865-3p	AT1G75190	224
ath-miR156j	AT3G27100	224
Chr1:18549377-18549692(-)_10+(+1)	AT1G75190	224
Chr1:11454588-11454825(+)_14-	AT1G09730	224
Chr3:22410991-22411491(-)_14-(-3)	AT3G13080	223
ath-miR400	AT1G06580	222
ath-miR396b-5p	AT4G37740	222
Chr1:4577301-4577793(-)_11-(-1)	AT4G30993	222
Chr1:23451248-23451797(+)_16+(+1)	AT5G19090	222
Chr1:23302103-23302999(+)_36-(10)	AT2G05185	222
ath-miR319c	AT1G53230	221
Chr5:16640239-16640870(+)_36+(-1)	AT3G52090	221
Chr1:4368802-4369096(-)_16+	AT2G44610	220
Chr4:10276479-10276990(-)_29-	AT2G42740	219
Chr1:23299601-23300476(+)_10-	AT2G32180	218
Chr4:10276479-10276990(-)_31-(-1)	AT2G44670	217
Chr2:11721669-11722113(-)_26-(-1)	AT1G17745	217
Chr4:10276479-10276990(-)_31-(-1)	AT2G32765	216
Chr2:8508-9465(+)_30-(3)	AT5G43745	216
Chr1:23489425-23489630(-)_12-(-1)_22	AT1G06580	216
ath-miR403-3p	AT1G31290	214
Chr5:23394264-23394495(+)_14+(-1)	AT3G29636	214
Chr3:14200432-14202247(+)_23-(11)_22	AT3G15095	213
Chr3:17136708-17137721(+)_55+(-1)	AT3G15395	212
Chr3:14200432-14202247(+)_71-(11)	AT1G07930	211
Chr2:15090887-15091257(+)_27-(-11)	AT2G18100	211
Chr2:15090887-15091257(+)_12-	AT1G29810	211
Chr1:3945841-3946359(+)_25+	AT4G16180	211
ath-miR160c-5p	AT2G28350	210
Chr2:11721669-11722113(-)_14+(+1)	AT2G44530	209
ath-miR164c-5p	AT5G07680	208
Chr5:7683815-7684395(+)_12-	AT5G22630	208
Chr3:17445687-17445934(+)_13+(+1)	AT4G01995	208
Chr2:16539685-16540023(-)_23+(-1)	AT5G53420	208
ath-miR396b-5p	AT4G24150	207
ath-miR172e-3p	AT2G39250	207
Chr3:14200432-14202247(+)_46+(10)	AT5G04440	207
Chr2:13529851-13530171(+)_11-_22	AT5G50570	207
Chr3:11983759-11983991(+)_14+	AT1G64530	206
Chr2:11721669-11722113(-)_26-(4)	AT2G04842	205
Chr2:11721669-11722113(-)_22-(2)	AT4G28706	205
ath-miR156j	AT5G50570	204
Chr2:3966746-3967025(+)_23-_22	AT4G04710	204
Chr2:13529851-13530171(+)_11-	AT5G50570	204
ath-miR157a-5p	AT1G27360	203
Chr5:9789495-9789663(+)_16-(-1)_22	AT1G60830	203
Chr3:15677716-15678000(+)_12+	AT1G07780	203
Chr4:3741606-3741942(+)_16+_22	AT2G37470	202
Chr2:8508-9465(+)_52-(-1)	AT5G43960	202
Chr2:16011479-16012261(+)_39-(-9)	AT3G55520	202
Chr2:8508-9465(+)_29+(-7)	AT5G13050	200
Chr1:23177838-23178693(-)_19+(2)	AT1G05180	200
Chr1:17890967-17891581(-)_37+	AT3G26950	200
Chr3:14200432-14202247(+)_56-_22	AT2G32850	199
ath-miR172c	AT2G28550	198
Chr3:8529883-8530661(-)_17-(+1)	AT1G75170	198
Chr1:4577301-4577793(-)_14+(-7)	AT3G23805	198
Chr1:4295826-4296206(+)_25-(-1)	AT4G11970	198
ath-miR319c	AT3G15030	197
Chr5:7683815-7684395(+)_12-(-1)	AT5G22630	197
Chr5:15556984-15557720(+)_40+	AT5G10860	197
Chr3:8529883-8530661(-)_17-(-1)_22	AT5G16760	197
Chr3:16158765-16159371(-)_30+(+1)	AT2G21370	197
Chr2:13529851-13530171(+)_11-_22	AT2G15580	197
Chr1:4368802-4369096(-)_17-(+1)_22	AT4G21910	197
Chr2:8508-9465(+)_29+_22	AT3G01850	196
Chr2:16011479-16012261(+)_41-(-11)	AT4G20960	195
Chr1:4368802-4369096(-)_16-(-1)	AT3G08510	195
Chr1:10472578-10473145(-)_35+(3)	AT3G11690	195
ath-miR5021	AT5G08080	194
ath-miR172a	AT2G28550	194
Chr3:14200432-14202247(+)_63+(11)	AT1G73750	194
Chr1:23489425-23489630(-)_12-(-7)	AT2G40410	194
Chr1:23302103-23302999(+)_25+(8)	AT1G20020	194
Chr2:16011479-16012261(+)_22-(-9)	AT5G23130	193
Chr1:29427956-29428166(+)_13-	AT5G56220	193
Chr1:23587585-23587805(+)_10+(-1)_22	AT3G03870	193
Chr1:23275517-23276374(+)_41+	AT2G43420	193
Chr1:17890967-17891581(-)_12-	AT5G49470	193
Chr5:23394264-23394495(+)_11-(+1)_22	AT5G56850	192
Chr4:5764837-5765363(+)_18-_22	AT2G44410	192
Chr3:7795243-7796095(+)_21-_22	AT1G19400	192
Chr3:17445687-17445934(+)_11+	AT3G01510	192
Chr2:8508-9465(+)_42+(3)	AT1G33860	192
Chr2:11721669-11722113(-)_24+(2)_22	AT1G56500	192
Chr1:10472578-10473145(-)_19-(3)	AT4G17410	192
ath-miR156i	AT1G53160	191
Chr2:13529851-13530171(+)_11-	AT1G53160	191
Chr1:29427956-29428166(+)_12-	AT4G31405	191
Chr1:23302103-23302999(+)_50-(10)	AT4G01880	191
Chr1:23302103-23302999(+)_32+(8)_22	AT3G12300	191
ath-miR169k	AT1G72830	190
Chr5:9789495-9789663(+)_12-(+1)_22	AT2G19360	190
Chr5:11778496-11778932(+)_22-_22	AT1G30330	189
Chr2:16011479-16012261(+)_30+(-10)	AT4G35785	189
Chr2:15090887-15091257(+)_27+(-13)	AT1G74270	189
Chr5:16640239-16640870(+)_17-(-1)	AT5G03455	188
Chr3:5862034-5862383(+)_24-(-1)	AT2G17700	188
Chr3:5862034-5862383(+)_18+(-11)	AT3G59430	188
Chr3:5862034-5862383(+)_13+	AT3G48195	188
Chr2:16011479-16012261(+)_22-(-10)	AT1G08620	188
Chr1:7088193-7088490(-)_10-(5)_22	AT1G79950	188
Chr1:10472578-10473145(-)_23-(7)	AT5G19875	188
ath-miR172a	AT5G60120	187
ath-miR160b	AT1G77850	187
ath-miR157b-5p	AT1G27370	187
ath-miR398b-3p	AT1G12520	186
Chr5:5461590-5461946(+)_22-(+1)_22	AT2G05210	186
Chr5:11814198-11814509(+)_12-	AT3G53930	186
Chr1:4577301-4577793(-)_11+(3)	AT5G26940	186
Chr5:7683815-7684395(+)_23+	AT1G24706	185
Chr2:6461-8276(+)_15+(+1)_22	AT3G61740	185
Chr1:4577301-4577793(-)_24-(-1)	AT2G34590	185
Chr1:4577301-4577793(-)_20-(-8)	AT1G55750	185
Chr1:3945841-3946359(+)_30-(+1)	AT5G10550	185
ath-miR157a-5p	AT1G27370	184
Chr2:16539685-16540023(-)_22-(3)	AT1G12620	184
ath-miR167a-5p	AT5G37020	183
Chr5:9789495-9789663(+)_12-(-1)	AT2G45200	183
Chr4:7890508-7890765(+)_19-	AT1G16740	183
Chr3:17136708-17137721(+)_47+(-1)	AT3G57410	182
Chr2:16539685-16540023(-)_17+(2)	AT2G39810	182
Chr1:4577301-4577793(-)_22-	AT2G25560	182
Chr1:7088193-7088490(-)_20+(5)_22	AT4G01460	181
ath-miR396b-5p	AT3G52910	180
ath-miR172a	AT5G67180	180
Chr4:10276479-10276990(-)_18+	AT4G34460	180
Chr3:5862034-5862383(+)_15+(-12)	AT2G01280	180
ath-miR5656	AT3G12030	179
Chr3:22410991-22411491(-)_11-(+1)_22	AT3G44480	179
Chr3:17136708-17137721(+)_47-(-1)	AT5G23450	179
Chr1:23177838-23178693(-)_45+	AT5G62890	179
ath-miR396b-5p	AT1G53910	178
Chr4:57957-58359(-)_17-(-1)_22	AT2G10410	178
Chr3:22410991-22411491(-)_31+(-2)	AT5G21940	178
Chr2:16537499-16538006(-)_22-(+1)_22	AT5G53880	178
Chr2:13529851-13530171(+)_15-	AT5G20060	178
Chr2:13529851-13530171(+)_12+	AT4G17160	178
ath-miR5016	AT3G58820	177
ath-miR169g-5p	AT3G05690	177
Chr4:10276479-10276990(-)_31-(+1)	AT2G46160	177
Chr3:8529883-8530661(-)_17-(+1)_22	AT1G75170	177
Chr3:16158765-16159371(-)_23+(-1)	AT2G14720	177
Chr3:14200432-14202247(+)_64-(11)	AT2G25920	177
Chr2:8508-9465(+)_45-(-5)	AT5G14620	177
Chr2:16539685-16540023(-)_22-(+1)_22	AT1G12300	177
Chr1:23386048-23386692(-)_32-(-1)_22	AT3G61150	177
Chr5:23394264-23394495(+)_14+_22	AT3G29636	176
Chr4:5764837-5765363(+)_11-(+1)	AT5G47490	176
Chr3:343230-343814(+)_37-	AT3G49590	176
Chr1:17890967-17891581(-)_23-(+1)	AT5G10790	175
Chr5:7683815-7684395(+)_29+(+1)	AT3G12920	174
Chr2:16539685-16540023(-)_16-(+1)	AT1G63150	174
Chr2:15090887-15091257(+)_12+(-11)	AT1G72660	174
Chr1:23386048-23386692(-)_29+	AT3G01540	174
Chr2:11721669-11722113(-)_23+(2)	AT5G27860	173
ath-miR164a	AT1G56010	172
ath-miR161.2	AT1G62590	172
Chr1:23489425-23489630(-)_11+(-7)	AT5G47720	172
Chr3:3584608-3585005(-)_12+(-1)	AT3G02460	171
Chr3:14200432-14202247(+)_13-(+1)_22	AT1G01660	171
Chr2:8508-9465(+)_29+_22	AT1G63290	171
Chr2:16011479-16012261(+)_16-(+1)	AT4G08450	171
Chr1:7088193-7088490(-)_11+(-1)	AT1G07780	171
Chr1:23490163-23490976(+)_31-(-1)_22	AT1G62590	171
Chr4:57957-58359(-)_22-	AT1G56700	170
Chr2:8508-9465(+)_30-(-10)	AT1G10920	170
Chr3:8529883-8530661(-)_40-(-1)	AT1G54370	169
Chr3:8529883-8530661(-)_17-(-1)	AT4G29890	169
Chr3:14200432-14202247(+)_64+(14)_22	AT3G17465	169
Chr1:23587585-23587805(+)_12+(-1)_22	AT5G61330	169
Chr4:17639712-17640120(-)_17-	AT2G22860	168
Chr1:17890967-17891581(-)_21+_22	AT2G20815	168
ath-miR400	AT3G16710	167
Chr3:3584608-3585005(-)_27+(4)	AT4G31980	167
Chr2:8508-9465(+)_55+(-11)	AT4G35300	167
Chr1:23307088-23307771(+)_20-(+1)_22	AT3G16710	167
Chr3:9417547-9417820(-)_21-	AT5G58240	166
Chr3:22410991-22411491(-)_18+(-4)	AT1G57610	166
ath-miR167a-5p	AT1G47200	165
Chr3:14200432-14202247(+)_86+_22	AT5G52430	165
Chr2:13529851-13530171(+)_11-	AT3G15270	165
Chr1:23413410-23414052(+)_24-(-1)	AT3G11960	165
Chr1:18549377-18549692(-)_10+(+1)	AT1G55610	165
ath-miR169k	AT3G05690	164
ath-miR159a	AT5G06100	164
ath-miR156b-5p	AT1G69170	164
Chr5:5461590-5461946(+)_23+	AT2G03680	164
Chr3:9870143-9870671(+)_29+(-1)	AT1G63530	164
Chr2:8508-9465(+)_53-(+1)_22	AT4G02790	164
Chr1:23490163-23490976(+)_13+(+1)_22	AT3G48050	164
Chr1:23451248-23451797(+)_18-	AT1G14270	164
ath-miR8174	AT3G05625	163
ath-miR396b-5p	AT4G33620	163
ath-miR2111b-5p	AT1G68580	163
ath-miR169b-5p	AT1G54160	163
ath-miR157c-5p	AT1G27360	163
Chr5:7683815-7684395(+)_31+	AT5G53450	163
Chr5:23394264-23394495(+)_16+	AT2G16380	163
Chr4:18097248-18097605(-)_22+(-1)	AT1G35780	163
Chr2:8508-9465(+)_15+(+1)	AT4G01985	163
Chr1:3945841-3946359(+)_25+(+1)	AT2G44670	163
Chr4:10276479-10276990(-)_14+(-1)_22	AT3G50820	162
Chr2:11721669-11722113(-)_19-	AT4G16940	162
Chr1:23419941-23420383(+)_26-(2)	AT3G07650	162
Chr1:23307088-23307771(+)_15-(+1)	AT1G03550	162
ath-miR160a-5p	AT4G30080	161
ath-miR156b-5p	AT1G27370	161
Chr3:22410991-22411491(-)_13-(+1)_22	AT3G27750	161
Chr2:8508-9465(+)_42+(-4)	AT4G40030	161
Chr1:7088193-7088490(-)_17+(+1)	AT5G57930	161
Chr1:4185045-4185423(+)_26-	AT2G16280	161
Chr1:23507868-23508766(+)_13+(+1)_22	AT3G48050	161
Chr1:23299601-23300476(+)_20+(-1)	AT5G24510	161
Chr1:23205212-23206109(-)_52-	AT4G28000	161
ath-miR167b	AT1G30330	160
Chr3:5862034-5862383(+)_23-(-11)	AT1G70160	160
Chr3:17136708-17137721(+)_51+_22	AT3G21810	160
Chr2:8508-9465(+)_34-	AT5G62680	160
Chr1:23386048-23386692(-)_20+(-1)_22	AT1G11700	160
Chr5:15757646-15758194(+)_24-	AT2G01440	159
Chr5:15555417-15556760(+)_63+(-1)	AT4G20720	159
Chr3:23273360-23273801(-)_29+	AT3G02370	159
Chr2:6461-8276(+)_89-(3)	AT5G64220	159
Chr2:11721669-11722113(-)_26-(-1)	AT3G17950	159
ath-miR863-5p	AT5G04210	158
Chr3:5862034-5862383(+)_25-(-1)	AT5G57940	158
Chr3:14200432-14202247(+)_85+	AT5G25475	158
Chr2:7839895-7839958(+)_12+(-1)_22	AT3G05840	158
Chr2:13529851-13530171(+)_25+	AT5G51650	158
Chr2:11721669-11722113(-)_23+(3)	AT5G53010	158
Chr1:7088193-7088490(-)_11+(-1)	AT3G30670	158
Chr1:27833-28316(+)_17-	AT1G07600	158
Chr1:23386048-23386692(-)_14-(+1)	AT3G46200	158
Chr1:10472578-10473145(-)_35-(9)	AT1G53780	158
ath-miR870-3p	AT2G26660	157
Chr5:15757646-15758194(+)_18-	AT5G62050	157
Chr5:15555417-15556760(+)_17+(-1)	AT4G33200	157
Chr3:17136708-17137721(+)_49+	AT1G32540	157
Chr2:13529851-13530171(+)_15-	AT2G28320	157
Chr1:27833-28316(+)_17-	AT5G14170	157
Chr1:23302103-23302999(+)_43+(8)	AT1G04200	157
ath-miR172c	AT4G36920	156
Chr5:15556984-15557720(+)_11-	AT1G71720	156
Chr3:22410991-22411491(-)_13-(+1)	AT1G01050	156
Chr2:7349167-7349520(+)_12-(+1)_22	AT5G54290	156
Chr2:16011479-16012261(+)_22-(+1)	AT4G31050	156
Chr2:15090887-15091257(+)_13-	AT2G02500	156
Chr2:11721669-11722113(-)_23-	AT1G18620	156
ath-miR414	AT4G08230	155
ath-miR157b-5p	AT5G50570	155
Chr5:5461590-5461946(+)_22+(-1)_22	AT1G02840	155
Chr4:10276479-10276990(-)_33+(+1)	AT5G19090	155
Chr2:16011479-16012261(+)_23-	AT4G08230	155
Chr1:23451248-23451797(+)_22+(+1)	AT1G02020	155
Chr1:23419941-23420383(+)_17+(9)	AT4G17895	155
Chr1:10472578-10473145(-)_35+(-1)	AT3G57330	155
ath-miR396b-5p	AT5G61440	154
ath-miR157a-5p	AT5G43270	154
Chr5:15555417-15556760(+)_59+(-1)	AT1G26940	154
Chr4:18097248-18097605(-)_23+(3)	AT5G40240	154
Chr4:1318879-1319142(+)_18-	AT1G20540	154
Chr3:8529883-8530661(-)_37+_22	AT4G14570	154
Chr3:16158765-16159371(-)_28+	AT5G12370	154
ath-miR396b-5p	AT1G10120	153
Chr5:9789495-9789663(+)_12+(-1)	AT1G32630	153
Chr3:22410991-22411491(-)_32-(-2)	AT4G13860	153
Chr3:22410991-22411491(-)_27+(+1)	AT4G04850	153
Chr3:16158765-16159371(-)_34-(-1)	AT3G09600	153
Chr1:4354454-4355245(+)_25-(-1)	AT5G13630	153
Chr1:23299601-23300476(+)_43+	AT1G07960	153
Chr3:6915591-6915801(-)_15+_22	AT2G01130	152
Chr1:7088193-7088490(-)_17+(5)	AT1G50460	152
Chr1:7088193-7088490(-)_11+(-1)	AT1G18150	152
Chr1:7088193-7088490(-)_10+(4)	AT1G48420	152
Chr1:3945841-3946359(+)_25+_22	AT5G46780	152
Chr1:23205212-23206109(-)_29-	AT1G70480	152
ath-miR319c	AT2G31070	151
ath-miR1886.1	AT5G44160	151
ath-miR157b-5p	AT3G57920	151
Chr4:18097248-18097605(-)_19-(-1)	AT4G25390	151
Chr2:18618970-18619432(-)_16-	AT1G06790	151
Chr2:16011479-16012261(+)_29+	AT2G40480	151
Chr2:13529851-13530171(+)_11-_22	AT3G57920	151
Chr1:4577301-4577793(-)_24-(2)	AT4G17420	151
Chr1:4577301-4577793(-)_24-(-8)_22	AT4G21450	151
Chr1:23419941-23420383(+)_16+(2)	AT1G15940	151
ath-miR156c-5p	AT1G27360	150
Chr5:23394264-23394495(+)_19-_22	AT2G31730	150
Chr4:5764837-5765363(+)_18-	AT3G18410	150
Chr2:18618970-18619432(-)_16-_22	AT1G75450	150
Chr1:7088193-7088490(-)_11+(4)	AT4G34590	150
Chr1:4577301-4577793(-)_14+(-6)	AT1G02870	150
Chr1:18549377-18549692(-)_23+(+1)	AT5G45520	150
Chr1:18549377-18549692(-)_18-(-1)_22	AT5G49740	150
ath-miR400	AT3G22470	149
Chr3:14200432-14202247(+)_74+(13)	AT3G45740	149
Chr3:14200432-14202247(+)_67+(15)	AT4G16920	149
Chr1:27833-28316(+)_10+(+1)_22	AT2G07741	149
Chr1:23299601-23300476(+)_41-(+1)_22	AT3G22470	149
Chr1:17890967-17891581(-)_11-_22	AT5G47210	149
Chr5:17566574-17567501(+)_20+(+1)_22	AT4G12460	148
Chr1:23490163-23490976(+)_33+	AT3G13920	148
Chr1:23419941-23420383(+)_30+(9)	AT1G58250	148
Chr1:23386048-23386692(-)_19-(+1)	AT1G29120	148
Chr1:23302103-23302999(+)_24-(10)	AT1G77030	148
Chr5:9789495-9789663(+)_12+(-1)	AT1G75800	147
Chr1:4577301-4577793(-)_20-(-6)_22	AT4G35760	147
Chr1:29427956-29428166(+)_13-_22	AT5G56220	147
Chr1:23389496-23390241(-)_20+	AT2G40640	147
Chr1:23299601-23300476(+)_32+(-1)	AT1G69530	147
ath-miR5021	AT5G01430	146
Chr3:22410991-22411491(-)_13-(-3)	AT4G16380	146
Chr3:14200432-14202247(+)_64-(10)	AT5G07220	146
Chr2:855647-856343(+)_32-(+1)_22	AT2G29490	146
Chr2:18618970-18619432(-)_15-(-1)	AT1G06700	146
Chr2:11721669-11722113(-)_10+(2)_22	AT2G02730	146
Chr1:4577301-4577793(-)_22+(+1)_22	AT2G45920	146
Chr1:4577301-4577793(-)_11-	AT5G46760	146
Chr1:10472578-10473145(-)_25+(+1)_22	AT2G45320	146
ath-miR170-3p	AT2G45160	145
Chr3:9870143-9870671(+)_29-(+1)	AT5G02960	145
Chr2:13529851-13530171(+)_11-_22	AT4G02080	145
Chr1:23490163-23490976(+)_47+(8)	AT1G62820	145
Chr1:23490163-23490976(+)_38-(-1)	AT3G57550	145
Chr1:23302103-23302999(+)_49+(8)	AT2G16090	145
Chr4:17639712-17640120(-)_23+_22	AT3G59570	144
Chr2:8508-9465(+)_42+(3)	AT2G16586	144
Chr2:16011479-16012261(+)_26+(-9)_22	AT2G36900	144
Chr1:23490163-23490976(+)_30-(-1)	AT3G59300	144
Chr1:23419941-23420383(+)_11-(-1)_22	AT2G43460	144
Chr1:10472578-10473145(-)_23+(4)	AT2G01910	144
ath-miR5021	AT3G11400	143
Chr2:13529851-13530171(+)_12-	AT3G11400	143
Chr1:7088193-7088490(-)_11+(-1)	AT5G02150	143
Chr1:4577301-4577793(-)_22+(-8)	AT2G22720	143
Chr1:4577301-4577793(-)_11-(3)	AT5G07860	143
ath-miR172b-3p	AT5G67180	142
Chr5:17566574-17567501(+)_10+	AT3G45190	142
Chr3:9870143-9870671(+)_31+_22	AT4G27610	142
Chr2:13529851-13530171(+)_11-_22	AT1G18773	142
Chr2:11513043-11513358(+)_15+(+1)	AT5G53770	142
Chr1:23489425-23489630(-)_16+(+1)_22	AT3G06490	142
Chr1:23419941-23420383(+)_20-(-1)_22	AT3G63450	142
Chr1:17890967-17891581(-)_11-	AT5G47210	142
Chr1:10472578-10473145(-)_24-(-1)	AT2G31141	142
ath-miR400	AT1G62720	141
ath-miR164a	AT5G61430	141
Chr5:9789495-9789663(+)_12+(+1)	AT2G15960	141
Chr5:15556984-15557720(+)_31+	AT5G45800	141
Chr4:57957-58359(-)_10-(-1)	AT5G03910	141
Chr4:10180261-10180408(+)_16+	AT3G49010	141
Chr3:16158765-16159371(-)_37-(+1)	AT1G05670	141
Chr3:11983759-11983991(+)_13-	AT2G44790	141
Chr2:855647-856343(+)_37+(+1)	AT1G76520	141
Chr2:16011479-16012261(+)_22-(-11)	AT1G43640	141
Chr2:13529851-13530171(+)_25+	AT2G34840	141
Chr2:11721669-11722113(-)_30-(3)	AT1G07940	141
Chr1:23987412-23987854(-)_13-(+1)_22	AT1G62720	141
Chr1:23302103-23302999(+)_51+(9)	AT5G05000	141
Chr3:5862034-5862383(+)_16+(+1)_22	AT5G05700	140
Chr3:22410991-22411491(-)_14+(+1)	AT5G03230	140
Chr2:15090887-15091257(+)_24-(-1)	AT5G16715	140
Chr1:7088193-7088490(-)_11+(-1)	AT1G64355	140
Chr1:3945841-3946359(+)_25+	AT2G20900	140
ath-miR5657	AT3G24100	139
Chr5:9789495-9789663(+)_17+_22	AT3G24100	139
Chr5:23394264-23394495(+)_14+	AT3G13882	139
Chr4:10276479-10276990(-)_14+	AT1G02160	139
Chr3:5862034-5862383(+)_12+(-1)	AT3G13110	139
Chr2:16011479-16012261(+)_45+(-11)	AT4G09760	139
Chr2:15090887-15091257(+)_27+(-12)	AT3G22235	139
Chr1:7088193-7088490(-)_20+(5)	AT2G39518	139
Chr1:4577301-4577793(-)_31+(3)_22	AT4G32880	139
Chr1:23413410-23414052(+)_10-(+1)	AT1G75100	139
ath-miR403-3p	AT1G77080	138
ath-miR164c-5p	AT1G56010	138
Chr5:17566574-17567501(+)_53-(-1)_22	AT1G21780	138
Chr5:16640239-16640870(+)_29+	AT1G51740	138
Chr4:8382142-8382898(-)_42+(+1)	AT1G33050	138
Chr4:17639712-17640120(-)_22-(-1)_22	AT4G37540	138
Chr3:14199468-14199772(+)_19+	AT2G37480	138
Chr2:6461-8276(+)_89+(-9)_22	AT5G19300	138
Chr2:11721669-11722113(-)_23-(-1)	AT1G18620	138
Chr1:23386048-23386692(-)_26+	AT4G21570	138
Chr1:23386048-23386692(-)_14-(+1)	AT3G59320	138
Chr1:15471434-15472100(+)_26+(+1)	AT1G69523	138
Chr5:17566574-17567501(+)_51+(+1)	AT2G20890	137
Chr2:8508-9465(+)_30+(-7)	AT4G00710	137
Chr2:16539685-16540023(-)_10+(+1)	AT3G30775	137
Chr2:16011479-16012261(+)_26+(-11)	AT2G36900	137
Chr1:7088193-7088490(-)_23+(4)	AT4G03050	137
Chr1:7088193-7088490(-)_20+(5)	AT2G05620	137
Chr1:23419941-23420383(+)_13+(10)_22	AT4G37820	137
Chr1:17890967-17891581(-)_38-(-1)_22	AT2G05520	137
ath-miR157b-5p	AT5G43270	136
Chr5:9789495-9789663(+)_12+(-1)_22	AT2G44950	136
Chr1:23490163-23490976(+)_16-(8)	AT3G11580	136
Chr5:9789495-9789663(+)_12-	AT5G59010	135
Chr3:6524342-6524556(+)_16-(-1)	AT4G05010	135
Chr3:5862034-5862383(+)_15+(-13)	AT2G07772	135
Chr1:7088193-7088490(-)_20+(5)	AT3G60690	135
Chr1:4368802-4369096(-)_22-(+1)_22	AT3G51940	135
Chr1:4368802-4369096(-)_10+	AT1G03280	135
Chr1:23490163-23490976(+)_10-(8)	AT4G33760	135
Chr1:23419941-23420383(+)_13+(2)_22	AT1G53680	135
ath-miR397a	AT3G55630	134
Chr5:9789495-9789663(+)_13-	AT3G48560	134
Chr4:7890508-7890765(+)_14-	AT1G68190	134
Chr4:3741606-3741942(+)_21+(+1)_22	AT2G42240	134
Chr3:17445687-17445934(+)_12+(-1)	AT1G48760	134
Chr2:8508-9465(+)_12+(-5)_22	AT1G45249	134
Chr2:7349167-7349520(+)_14-(+1)	AT5G30490	134
Chr2:6461-8276(+)_58-(-9)_22	AT1G73940	134
Chr1:10472578-10473145(-)_26-(+1)	AT5G26600	134
ath-miR827	AT1G02860	133
ath-miR171a-3p	AT2G45160	133
Chr5:15555417-15556760(+)_29-_22	AT3G01850	133
Chr4:8382142-8382898(-)_11-(+1)	AT1G55100	133
Chr2:16011479-16012261(+)_26-(-10)	AT1G13360	133
Chr1:7088193-7088490(-)_20+(5)_22	AT5G53050	133
Chr1:7088193-7088490(-)_12-(+1)_22	AT5G54630	133
Chr1:3945841-3946359(+)_25+(+1)	AT5G64880	133
Chr1:3945841-3946359(+)_17-(+1)	AT1G50420	133
Chr1:23302103-23302999(+)_30-	AT1G66920	133
ath-miR393b-5p	AT4G03190	132
Chr5:5461590-5461946(+)_25-(-1)	AT3G25690	132
Chr4:7890508-7890765(+)_16-_22	AT2G45260	132
Chr2:8508-9465(+)_29+	AT3G62750	132
Chr2:8508-9465(+)_18+(-5)	AT4G38210	132
Chr2:16011479-16012261(+)_22-(-11)	AT1G21120	132
Chr1:4577301-4577793(-)_22-(-7)	AT5G55130	132
Chr4:57957-58359(-)_13-(+1)	AT3G44900	131
Chr3:7795243-7796095(+)_42+(-1)	AT4G31450	131
Chr3:14200432-14202247(+)_92+(15)_22	AT2G13290	131
Chr2:16537499-16538006(-)_14+(-1)	AT2G35620	131
Chr1:4577301-4577793(-)_22-(-7)	AT3G05830	131
Chr1:4577301-4577793(-)_20-(+1)	AT2G07768	131
Chr1:4185045-4185423(+)_15-(-1)	AT2G24360	131
Chr1:23307088-23307771(+)_18-(+1)_22	AT3G54890	131
Chr1:23177838-23178693(-)_16+	AT1G32200	131
ath-miR5637	AT5G05450	130
Chr3:5862034-5862383(+)_17+(-11)_22	AT2G36355	130
Chr3:22410991-22411491(-)_33-(-3)	AT1G27200	130
Chr3:22410991-22411491(-)_18-(-2)	AT4G18540	130
Chr2:16537499-16538006(-)_11+(+1)_22	AT5G38200	130
Chr2:11721669-11722113(-)_24+	AT3G50830	130
Chr1:4354454-4355245(+)_37+(+1)	AT5G54490	130
Chr1:10472578-10473145(-)_35+(2)	AT1G71865	130
ath-miR396b-5p	AT5G53660	129
ath-miR169f-5p	AT5G06510	129
Chr3:9870143-9870671(+)_10+	AT1G06840	129
Chr3:22410991-22411491(-)_33-(-3)	AT1G79920	129
Chr2:18618970-18619432(-)_21-(-1)	AT2G34250	129
Chr2:16011479-16012261(+)_32+(-11)_22	AT1G32520	129
Chr1:4354454-4355245(+)_21-(+1)	AT2G36360	129
Chr1:23419941-23420383(+)_22-(2)_22	AT5G16000	129
ath-miR397b	AT3G60250	128
ath-miR396b-5p	AT2G45480	128
Chr5:23394264-23394495(+)_14+(-1)_22	AT1G80040	128
Chr5:17566574-17567501(+)_22+	AT2G18010	128
Chr5:15757646-15758194(+)_32-(+1)	AT3G58140	128
Chr4:17639712-17640120(-)_17-	AT5G21040	128
Chr3:7795243-7796095(+)_43+(+1)	AT1G53450	128
Chr2:8508-9465(+)_32+(-4)	AT1G80000	128
Chr2:8508-9465(+)_26+(-8)	AT5G37770	128
Chr2:8508-9465(+)_24-(-1)	AT5G10150	128
Chr2:16011479-16012261(+)_31+(-9)	AT3G57570	128
Chr1:4577301-4577793(-)_24-(+1)	AT5G27700	128
Chr1:4354454-4355245(+)_42+(-1)	AT3G01500	128
Chr1:23489425-23489630(-)_20-(-7)	AT2G01520	128
Chr1:23386048-23386692(-)_34+_22	AT5G40840	128
Chr1:23302103-23302999(+)_18-_22	AT3G25070	128
Chr5:11814198-11814509(+)_17-(+1)	AT4G33520	127
Chr3:9417547-9417820(-)_11-_22	AT1G30810	127
Chr2:8508-9465(+)_35+(-1)	AT5G18230	127
Chr2:6461-8276(+)_26+(2)	AT5G52040	127
Chr2:18618970-18619432(-)_26+(+1)	AT3G62360	127
Chr1:4577301-4577793(-)_24-(2)	AT5G27700	127
Chr1:27833-28316(+)_28+(+1)	AT3G51670	127
Chr1:23389496-23390241(-)_33-(2)	AT2G20830	127
ath-miR8166	AT5G39950	126
ath-miR170-3p	AT4G00150	126
ath-miR159b-3p	AT3G11440	126
ath-miR157d	AT1G27360	126
Chr5:23394264-23394495(+)_15+(+1)	AT2G32000	126
Chr3:17136708-17137721(+)_12-_22	AT1G10870	126
Chr3:14199468-14199772(+)_18-(+1)_22	AT3G14150	126
Chr2:8508-9465(+)_24-(-1)	AT1G01770	126
Chr2:6461-8276(+)_32+_22	AT4G15700	126
Chr2:16537499-16538006(-)_31+	AT1G53800	126
Chr2:16537499-16538006(-)_21-(+1)_22	AT4G20320	126
Chr2:11721669-11722113(-)_10+(2)	AT1G51420	126
Chr1:7088193-7088490(-)_11+(-1)	AT1G07770	126
Chr1:23275517-23276374(+)_16+	AT5G35980	126
Chr1:23177838-23178693(-)_39-(+1)	AT3G14130	126
Chr1:17890967-17891581(-)_15-(2)	AT4G17950	126
ath-miR775	AT2G32250	125
Chr5:7006522-7007118(+)_36-_22	AT5G01400	125
Chr5:23394264-23394495(+)_18-(-1)_22	AT1G21400	125
Chr5:17566574-17567501(+)_41+_22	AT3G17170	125
Chr4:8382142-8382898(-)_41+(-1)_22	AT4G35770	125
Chr3:16158765-16159371(-)_28+(-1)_22	AT5G46330	125
Chr2:855647-856343(+)_14-	AT2G28320	125
Chr2:7349167-7349520(+)_20+	AT2G36390	125
Chr2:6461-8276(+)_27-	AT2G05990	125
Chr2:15090887-15091257(+)_13-	AT1G71990	125
Chr2:11721669-11722113(-)_22-(+1)	AT1G67870	125
Chr1:4354454-4355245(+)_46+(+1)_22	AT3G03790	125
Chr1:3945841-3946359(+)_26-(+1)	AT2G25170	125
Chr1:10472578-10473145(-)_21+(-1)_22	AT2G47020	125
ath-miR824-5p	AT4G24413	124
Chr5:12167704-12167920(-)_18-_22	AT1G44920	124
Chr2:16011479-16012261(+)_35+(-11)	AT3G07350	124
Chr2:11721669-11722113(-)_24+	AT3G61320	124
Chr2:11721669-11722113(-)_16+(4)_22	AT4G25210	124
Chr1:4368802-4369096(-)_18+	AT3G46460	124
Chr1:4295826-4296206(+)_16-	AT3G27260	124
Chr1:23302103-23302999(+)_48-(9)	AT2G25490	124
Chr1:23302103-23302999(+)_32+(-1)	AT4G24413	124
ath-miR5021	AT1G20693	123
ath-miR1886.1	AT5G47370	123
Chr5:7683815-7684395(+)_32-(-1)	AT5G04440	123
Chr5:7683815-7684395(+)_11-(-1)	AT1G23860	123
Chr2:16539685-16540023(-)_10+(-1)	AT5G61150	123
Chr1:7088193-7088490(-)_17+(5)	AT5G05480	123
Chr1:23987412-23987854(-)_20-	AT2G36680	123
Chr1:23489425-23489630(-)_19+(-7)	AT4G01010	123
Chr1:23389496-23390241(-)_39+(+1)	AT4G23420	123
Chr1:23307088-23307771(+)_25+(+1)	AT3G15980	123
ath-miR169h	AT3G14020	122
ath-miR169c	AT1G54160	122
ath-miR163	AT1G66720	122
Chr5:16640239-16640870(+)_37-	AT1G02530	122
Chr5:15699210-15699441(+)_13+(-1)	AT1G20570	122
Chr3:3584608-3585005(-)_12+_22	AT1G53200	122
Chr3:22410991-22411491(-)_15+(-3)	AT2G38020	122
Chr2:8508-9465(+)_25+	AT4G35870	122
Chr2:8508-9465(+)_24+(-6)	AT4G15530	122
Chr2:13529851-13530171(+)_11-_22	AT1G67050	122
Chr1:23419941-23420383(+)_30-(2)_22	AT2G39780	122
Chr1:17890967-17891581(-)_16+	AT1G15730	122
ath-miR396a-5p	AT4G32250	121
ath-miR393a-3p	AT3G25570	121
ath-miR156f-5p	AT1G27360	121
Chr5:7683815-7684395(+)_13+_22	AT2G18680	121
Chr5:17560854-17561363(+)_18+(+1)	AT5G59210	121
Chr4:10276479-10276990(-)_32-(-1)_22	AT5G18310	121
Chr3:8529883-8530661(-)_29+	AT2G29700	121
Chr2:6461-8276(+)_71-(-11)_22	AT4G20260	121
Chr2:6461-8276(+)_20+(+1)	AT5G57270	121
Chr2:16011479-16012261(+)_27-(-1)	AT5G22030	121
Chr2:15090887-15091257(+)_24-(-12)	AT3G26380	121
Chr2:11721669-11722113(-)_22-(+1)	AT4G22140	121
Chr2:11721669-11722113(-)_10+(+1)	AT4G28730	121
ath-miR8170-3p	AT2G02497	120
ath-miR160a-5p	AT1G77850	120
Chr4:57957-58359(-)_13-(+1)_22	AT5G44670	120
Chr4:10276479-10276990(-)_22+(-1)_22	AT3G23450	120
Chr3:3584608-3585005(-)_27+(3)	AT3G28700	120
Chr3:17445687-17445934(+)_13-(-1)	AT3G63420	120
Chr3:17136708-17137721(+)_44+_22	AT5G05800	120
Chr3:14200432-14202247(+)_65-	AT3G48960	120
Chr3:14200432-14202247(+)_64-(11)	AT2G31955	120
Chr3:14200432-14202247(+)_63+_22	AT4G38680	120
Chr3:14197115-14197304(+)_13+_22	AT2G41890	120
Chr2:16539685-16540023(-)_10+(2)	AT4G29670	120
Chr2:16011479-16012261(+)_22-(-11)	AT1G69530	120
Chr1:7088193-7088490(-)_11+	AT1G07780	120
Chr1:23987412-23987854(-)_20-	AT5G35970	120
Chr5:11814198-11814509(+)_16-(+1)_22	AT3G48100	119
Chr4:57957-58359(-)_18+	AT2G16832	119
Chr3:5862034-5862383(+)_23-(-12)	AT2G21390	119
Chr3:17445687-17445934(+)_19-(-1)	AT3G42540	119
Chr3:14200432-14202247(+)_82+(12)	AT2G26400	119
Chr2:8508-9465(+)_51-(3)	AT1G53510	119
Chr2:8508-9465(+)_48-(3)_22	AT1G48100	119
Chr2:8508-9465(+)_47+(+1)	AT1G78600	119
Chr2:8508-9465(+)_35-(-5)	AT2G48150	119
Chr2:16011479-16012261(+)_22-	AT1G20650	119
Chr1:4577301-4577793(-)_26+(-7)	AT1G32540	119
Chr1:23419941-23420383(+)_28-(8)	AT3G29360	119
ath-miR393a-5p	AT3G62980	118
ath-miR161.1	AT1G06580	118
Chr4:7890508-7890765(+)_11+_22	AT5G47690	118
Chr3:9870143-9870671(+)_19-	AT1G38460	118
Chr3:22410991-22411491(-)_13-_22	AT4G08520	118
Chr3:22410991-22411491(-)_13+(-2)_22	AT2G05520	118
Chr3:17445687-17445934(+)_11+(-1)	AT5G22130	118
Chr3:14200432-14202247(+)_75+(3)	AT2G07719	118
Chr3:14200432-14202247(+)_26+(3)_22	AT1G61250	118
Chr2:8508-9465(+)_55+(-9)	AT1G01620	118
Chr2:7349167-7349520(+)_25+	AT2G28840	118
Chr1:4368802-4369096(-)_16-(-1)	AT3G23360	118
Chr1:4354454-4355245(+)_37+(+1)	AT3G09735	118
Chr1:23490163-23490976(+)_24-(10)_22	AT5G06050	118
Chr1:23389496-23390241(-)_31-(2)_22	AT1G06580	118
Chr1:23307088-23307771(+)_31+(+1)	AT3G47370	118
Chr1:23205212-23206109(-)_38+(-1)	AT4G30570	118
Chr1:10472578-10473145(-)_29+(2)	AT4G18020	118
ath-miR5021	AT1G53090	117
Chr5:7683815-7684395(+)_15+_22	AT1G59520	117
Chr5:17560854-17561363(+)_17-(+1)	AT2G32080	117
Chr5:15556984-15557720(+)_13-	AT5G03500	117
Chr3:9870143-9870671(+)_11+(-1)	AT4G36800	117
Chr3:5862034-5862383(+)_14-(-13)	AT1G04240	117
Chr1:4577301-4577793(-)_32+(-6)	AT4G35800	117
Chr1:29427956-29428166(+)_13-(-1)_22	AT4G35300	117
Chr1:23205212-23206109(-)_13+	AT4G19510	117
Chr1:17890967-17891581(-)_30+	AT4G13520	117
Chr1:15471434-15472100(+)_35+(+1)	AT5G09250	117
ath-miR169a-5p	AT3G20910	116
ath-miR156j	AT2G42200	116
Chr5:7683815-7684395(+)_12+	AT2G46380	116
Chr5:16640239-16640870(+)_17+(-1)	AT4G20470	116
Chr4:10276479-10276990(-)_29+(+1)	AT5G11000	116
Chr3:22410991-22411491(-)_25-(-1)	AT5G42170	116
Chr3:22410991-22411491(-)_15+(+1)	AT3G59090	116
Chr3:22410991-22411491(-)_13+(-2)_22	AT1G54060	116
Chr2:8508-9465(+)_52-(-6)	AT5G40480	116
Chr2:13529851-13530171(+)_15-	AT1G47570	116
Chr2:13529851-13530171(+)_11-	AT2G42200	116
ath-miR426	AT5G61780	115
Chr5:15555417-15556760(+)_47+	AT1G27695	115
Chr4:10180261-10180408(+)_16+(+1)	AT3G49010	115
Chr3:5862034-5862383(+)_13-(-11)	AT5G37370	115
Chr3:15677716-15678000(+)_11-	AT5G02810	115
Chr2:6461-8276(+)_96-	AT4G17790	115
Chr2:16539685-16540023(-)_16-_22	AT1G63130	115
Chr2:16539685-16540023(-)_10+(+1)	AT5G12390	115
Chr2:15090887-15091257(+)_20+(-1)	AT1G66340	115
Chr1:7088193-7088490(-)_17+(3)	AT5G60640	115
Chr1:23389496-23390241(-)_24-(2)_22	AT5G04070	115
Chr1:17890967-17891581(-)_22-(+1)	AT3G03750	115
ath-miR161.2	AT1G62914	114
Chr5:7006522-7007118(+)_38-	AT5G66790	114
Chr5:17560854-17561363(+)_19+	AT2G20780	114
Chr5:15757646-15758194(+)_32-	AT5G02270	114
Chr5:11850409-11850683(+)_17-(+1)_22	AT4G35230	114
Chr5:11850409-11850683(+)_17+_22	AT5G63790	114
Chr4:5764837-5765363(+)_12-(-1)	AT1G48175	114
Chr4:10276479-10276990(-)_33-	AT5G41100	114
Chr3:8529883-8530661(-)_20-_22	AT3G22520	114
Chr3:7795243-7796095(+)_15+(+1)	AT3G05090	114
Chr3:7795243-7796095(+)_14-(+1)	AT2G25320	114
Chr2:7349167-7349520(+)_14-(+1)	AT5G01075	114
Chr2:16539685-16540023(-)_10+(+1)	AT3G50670	114
Chr1:7088193-7088490(-)_11+(-1)	AT2G06200	114
Chr1:23419941-23420383(+)_13+(+1)	AT4G09760	114
Chr1:23299601-23300476(+)_49-(-1)	AT1G35620	114
Chr1:23299601-23300476(+)_48-(-1)	AT5G46430	114
Chr5:7683815-7684395(+)_32-	AT2G13570	113
Chr5:16640239-16640870(+)_13-(-1)	AT5G29890	113
Chr5:15555417-15556760(+)_28+_22	AT3G60880	113
Chr4:18097248-18097605(-)_15-(-1)	AT1G49700	113
Chr3:8529883-8530661(-)_26-(+1)_22	AT1G59990	113
Chr3:14200432-14202247(+)_55+	AT3G59950	113
Chr2:7349167-7349520(+)_17-(+1)_22	AT1G50000	113
Chr2:11721669-11722113(-)_13-(4)	AT3G45050	113
Chr2:11513043-11513358(+)_15-	AT4G17870	113
Chr2:11513043-11513358(+)_15+(+1)	AT5G35180	113
Chr1:4368802-4369096(-)_21-(-1)	AT5G42965	113
Chr1:23419941-23420383(+)_20-(-1)_22	AT2G20300	113
ath-miR169m	AT5G06510	112
Chr5:9789495-9789663(+)_15+(+1)	AT1G55490	112
Chr5:23394264-23394495(+)_18-	AT2G33730	112
Chr5:23394264-23394495(+)_15+(+1)	AT4G17760	112
Chr5:23394264-23394495(+)_15+(+1)	AT1G49340	112
Chr5:23394264-23394495(+)_15+	AT1G49340	112
Chr5:17566574-17567501(+)_10+	AT1G17440	112
Chr5:15555417-15556760(+)_59-_22	AT2G41082	112
Chr3:9870143-9870671(+)_31+_22	AT1G06070	112
Chr3:7795243-7796095(+)_29+(+1)	AT4G11160	112
Chr2:6461-8276(+)_62-(2)	AT2G41260	112
Chr2:15090887-15091257(+)_27+(-12)	AT5G59430	112
Chr2:13529851-13530171(+)_17+	AT3G53270	112
Chr2:13529851-13530171(+)_11-_22	AT2G42200	112
Chr1:4354454-4355245(+)_15+(-1)	AT5G58120	112
Chr1:11454588-11454825(+)_14+(-1)_22	AT5G17920	112
ath-miR858a	AT1G06180	111
ath-miR840-3p	AT5G22700	111
ath-miR415	AT5G37247	111
ath-miR397a	AT2G38080	111
ath-miR171b-3p	AT4G00150	111
Chr5:9789495-9789663(+)_16-(-1)	AT1G60830	111
Chr5:5461590-5461946(+)_14+(+1)	AT1G18270	111
Chr5:23394264-23394495(+)_14+_22	AT5G23750	111
Chr5:15555417-15556760(+)_59+	AT4G31730	111
Chr5:15555417-15556760(+)_23+_22	AT5G57880	111
Chr3:7795243-7796095(+)_28+(-1)	AT1G27720	111
Chr3:17445687-17445934(+)_19+	AT1G24095	111
Chr3:14200432-14202247(+)_44-(13)	AT2G27720	111
Chr3:14199468-14199772(+)_23-(-1)	AT5G19330	111
Chr2:13529851-13530171(+)_25+	AT2G37670	111
Chr2:13529851-13530171(+)_11-_22	AT3G12320	111
Chr1:4577301-4577793(-)_18-(-8)	AT5G40010	111
Chr1:4577301-4577793(-)_14+(-7)	AT1G07570	111
Chr1:23451248-23451797(+)_27-(+1)	AT3G47580	111
Chr1:10472578-10473145(-)_35+(4)	AT4G13880	111
ath-miR393a-5p	AT4G03190	110
Chr5:7006522-7007118(+)_34+	AT3G27350	110
Chr5:16640239-16640870(+)_17+	AT3G13460	110
Chr5:11778496-11778932(+)_23-	AT5G66210	110
Chr4:18097248-18097605(-)_22+	AT1G07890	110
Chr4:10180261-10180408(+)_15-	AT5G59430	110
Chr3:5862034-5862383(+)_16+(-1)	AT3G14560	110
Chr3:3584608-3585005(-)_18+(6)_22	AT1G10680	110
Chr2:8508-9465(+)_33+(-8)	AT1G07150	110
Chr2:8508-9465(+)_30+(+1)	AT3G11250	110
Chr2:8508-9465(+)_26+(-4)	AT1G79940	110
Chr2:18618970-18619432(-)_21-(+1)	AT1G19485	110
Chr2:18618970-18619432(-)_16-	AT1G75450	110
Chr2:16539685-16540023(-)_16+	AT2G02760	110
Chr1:3945841-3946359(+)_25+(+1)	AT3G15850	110
Chr1:3945841-3946359(+)_25+(+1)	AT1G56280	110
Chr1:23205212-23206109(-)_12+	AT1G22460	110
Chr5:7683815-7684395(+)_20+(+1)	AT1G78180	109
Chr5:16640239-16640870(+)_28-(-1)	AT3G53420	109
Chr3:23273360-23273801(-)_29+	AT5G17230	109
Chr2:16539685-16540023(-)_16-(+1)	AT1G18260	109
Chr2:16011479-16012261(+)_45+(-10)	AT3G16660	109
Chr2:15090887-15091257(+)_11-(-13)_22	AT2G15530	109
Chr2:11721669-11722113(-)_20-	AT2G25580	109
Chr2:11721669-11722113(-)_10+(2)	AT3G11890	109
Chr2:11513043-11513358(+)_19+	AT3G23690	109
Chr1:4185045-4185423(+)_25-(-1)	AT1G70290	109
Chr1:3945841-3946359(+)_24+(+1)	AT3G23810	109
Chr1:23507868-23508766(+)_25-(+1)	AT1G09300	109
ath-miR774b-5p	AT1G54330	108
Chr5:11850409-11850683(+)_16-(+1)_22	AT5G35052	108
Chr4:7890508-7890765(+)_14-	AT2G34160	108
Chr4:1476283-1476590(+)_10+	AT5G48370	108
Chr3:22410991-22411491(-)_33-(-1)	AT3G16640	108
Chr3:22410991-22411491(-)_11-(-2)	AT1G52380	108
Chr2:8508-9465(+)_55-(-8)	AT1G27710	108
Chr2:16537499-16538006(-)_21-(+1)	AT2G02710	108
Chr2:16011479-16012261(+)_20-(-11)	AT2G28670	108
Chr2:15090887-15091257(+)_17+(-13)	AT1G14180	108
Chr1:23490163-23490976(+)_33+(-1)_22	AT2G03710	108
Chr1:23389496-23390241(-)_40+(2)	AT1G32080	108
Chr1:23205212-23206109(-)_37-	AT5G42880	108
Chr1:23205212-23206109(-)_36+	AT1G78920	108
Chr1:23205212-23206109(-)_13+(-1)	AT5G07240	108
Chr1:17890967-17891581(-)_21+(2)	AT2G20815	108
Chr5:7684660-7684943(+)_11-(+1)_22	AT1G08600	107
Chr5:7683815-7684395(+)_11-(-1)	AT3G50750	107
Chr4:5764837-5765363(+)_34-	AT4G05150	107
Chr4:1476283-1476590(+)_13+(+1)	AT4G36830	107
Chr3:7795243-7796095(+)_47+(-1)	AT1G22985	107
Chr3:7795243-7796095(+)_28+	AT1G35230	107
Chr3:23273360-23273801(-)_30+(-1)	AT5G61530	107
Chr3:22410991-22411491(-)_13-(-2)_22	AT1G57720	107
Chr2:18618970-18619432(-)_29-(+1)_22	AT5G53570	107
Chr2:16011479-16012261(+)_18-(-1)	AT3G49430	107
Chr1:3945841-3946359(+)_25+_22	AT5G42110	107
Chr1:24721142-24721509(+)_16-_22	AT4G00730	107
Chr1:23205212-23206109(-)_52-(-1)	AT1G23000	107
Chr1:18549377-18549692(-)_15+(+1)	AT3G59100	107
ath-miR4245	AT1G27370	106
Chr5:15757646-15758194(+)_34+(+1)	AT3G22231	106
Chr3:9870143-9870671(+)_24+(+1)	AT5G18180	106
Chr3:22410991-22411491(-)_12-(-3)	AT1G73930	106
Chr3:14200432-14202247(+)_67-(13)	AT4G26510	106
Chr3:14200432-14202247(+)_63+(14)	AT3G53460	106
Chr2:6461-8276(+)_25-(-9)_22	AT1G30590	106
Chr2:16539685-16540023(-)_10+(+1)	AT3G11745	106
Chr2:16011479-16012261(+)_25+	AT5G60440	106
Chr1:7088193-7088490(-)_17+(4)	AT1G02205	106
Chr1:4577301-4577793(-)_29-(-7)	AT1G48450	106
Chr1:3945841-3946359(+)_11-	AT1G53480	106
Chr5:16640239-16640870(+)_22-	AT1G33470	105
Chr3:6915591-6915801(-)_15+(+1)	AT5G56340	105
Chr3:17136708-17137721(+)_43-	AT5G27410	105
Chr2:8508-9465(+)_55+(-6)_22	AT2G20570	105
Chr2:16537499-16538006(-)_14+(+1)	AT5G38895	105
Chr2:11721669-11722113(-)_17+(2)	AT1G63810	105
Chr1:6194911-6196018(+)_25-_22	AT1G52190	105
Chr1:3945841-3946359(+)_14-(+1)	AT4G00030	105
Chr1:23490163-23490976(+)_19-(8)	AT1G64980	105
Chr1:23386048-23386692(-)_37-(+1)	AT3G08680	105
Chr1:23302103-23302999(+)_41+(9)	AT2G22740	105
ath-miR5641	AT5G66240	104
ath-miR5029	AT2G36080	104
ath-miR397a	AT5G60020	104
Chr5:5461590-5461946(+)_26-(+1)	AT2G37050	104
Chr5:15555417-15556760(+)_56+	AT1G16780	104
Chr5:15555417-15556760(+)_47-(-1)	AT5G41520	104
Chr3:5862034-5862383(+)_15+(-12)_22	AT5G17150	104
Chr3:5862034-5862383(+)_14+(-11)	AT2G37170	104
Chr3:5862034-5862383(+)_14+(+1)	AT1G75335	104
Chr3:22410991-22411491(-)_32+(-4)	AT5G19090	104
Chr3:17136708-17137721(+)_52+	AT1G77350	104
Chr2:8508-9465(+)_32-(-10)	AT4G01310	104
Chr2:16537499-16538006(-)_27-(+1)	AT5G15310	104
Chr2:15090887-15091257(+)_14-(-13)	AT3G17100	104
Chr2:11721669-11722113(-)_23+(4)	AT2G18245	104
Chr2:11721669-11722113(-)_15+(2)	AT3G19910	104
Chr1:23490163-23490976(+)_42-(+1)	AT3G19520	104
Chr1:23389496-23390241(-)_43-(2)_22	AT2G27720	104
Chr1:23386048-23386692(-)_34+(+1)	AT3G14180	104
Chr1:17890967-17891581(-)_13+	AT3G41762	104
ath-miR397a	AT2G29130	103
ath-miR156g	AT2G33810	103
Chr5:16640239-16640870(+)_34-(-1)	AT4G36240	103
Chr5:16640239-16640870(+)_34-	AT1G07660	103
Chr4:10276479-10276990(-)_31-(-1)	AT1G48320	103
Chr3:9870143-9870671(+)_20-	AT5G57345	103
Chr3:5862034-5862383(+)_17+(-1)_22	AT2G33860	103
Chr3:3584608-3585005(-)_16+(3)	AT3G63530	103
Chr3:14200432-14202247(+)_63+(13)	AT3G53460	103
Chr3:14200432-14202247(+)_26-(14)	AT3G61898	103
Chr3:14197115-14197304(+)_13-	AT4G37460	103
Chr2:8508-9465(+)_26+(-9)	AT1G12390	103
Chr2:6461-8276(+)_63+(-9)	AT1G60620	103
Chr2:6461-8276(+)_18-(2)_22	AT4G39260	103
Chr2:16539685-16540023(-)_10+(2)	AT3G30775	103
Chr2:16537499-16538006(-)_32+(+1)_22	AT4G38340	103
Chr2:15090887-15091257(+)_27+(-12)	AT4G37445	103
Chr2:13529851-13530171(+)_24-	AT4G28740	103
Chr1:4354454-4355245(+)_30-(-1)	AT1G75290	103
Chr1:27833-28316(+)_28+	AT5G43940	103
Chr1:23302103-23302999(+)_31+(9)	AT5G16540	103
Chr1:17890967-17891581(-)_33-(+1)	AT5G28150	103
Chr1:10472578-10473145(-)_29+(+1)	AT4G18020	103
ath-miR393b-5p	AT3G62980	102
Chr5:16640239-16640870(+)_34+(-1)	AT1G07780	102
Chr5:11850409-11850683(+)_13-(+1)_22	AT3G16570	102
Chr4:8382142-8382898(-)_32+	AT1G60990	102
Chr3:5862034-5862383(+)_17+(-11)_22	AT4G19870	102
Chr2:7349167-7349520(+)_24+(+1)	AT3G19860	102
Chr2:16539685-16540023(-)_22-(2)_22	AT1G12775	102
Chr2:16011479-16012261(+)_25+(-1)	AT1G75560	102
Chr2:15090887-15091257(+)_27+(-12)	AT5G19390	102
Chr2:13529851-13530171(+)_25+	AT5G57290	102
Chr1:7088193-7088490(-)_11+(-1)	AT1G34410	102
Chr1:6200123-6201091(+)_19-_22	AT4G40030	102
Chr1:4577301-4577793(-)_11-	AT1G80230	102
Chr1:23490163-23490976(+)_39+(-1)	AT4G09020	102
Chr1:23413410-23414052(+)_38+(-1)	AT3G26680	102
Chr1:23299601-23300476(+)_32+(-1)	AT2G20940	102
ath-miR319b	AT1G30210	101
Chr5:7006522-7007118(+)_27+	AT3G43990	101
Chr5:7006522-7007118(+)_24+	AT5G66540	101
Chr3:7795243-7796095(+)_48-(+1)	AT1G62290	101
Chr2:7349167-7349520(+)_22+(+1)	AT4G18170	101
Chr1:7088193-7088490(-)_11-	AT5G56000	101
Chr1:4577301-4577793(-)_11-(2)	AT2G02710	101
Chr1:4368802-4369096(-)_16-(-1)	AT3G20200	101
Chr1:4354454-4355245(+)_14+	AT2G12440	101
Chr1:3945841-3946359(+)_25+(+1)	AT1G05190	101
Chr1:3945841-3946359(+)_15-	AT2G42540	101
Chr1:29427956-29428166(+)_17+(-1)	AT4G24590	101
Chr1:23451248-23451797(+)_18-(+1)	AT3G19830	101
Chr1:23419941-23420383(+)_26+(10)	AT1G64950	101
Chr1:23389496-23390241(-)_13-	AT4G37980	101
Chr1:23302103-23302999(+)_11-(8)	AT1G01060	101
ath-miR858a	AT3G17140	100
ath-miR5021	AT3G46610	100
ath-miR159b-3p	AT4G28390	100
Chr5:7683815-7684395(+)_17+	AT3G09730	100
Chr5:7006522-7007118(+)_36-	AT1G07050	100
Chr5:15556984-15557720(+)_17+	AT2G15540	100
Chr4:10276479-10276990(-)_31-(-1)	AT3G54930	100
Chr3:4341697-4341988(+)_16+	AT3G14310	100
Chr3:22410991-22411491(-)_11-(+1)	AT3G44480	100
Chr3:14200432-14202247(+)_60+(11)_22	AT1G58100	100
Chr2:16539685-16540023(-)_19-(+1)_22	AT3G52570	100
Chr2:16011479-16012261(+)_30+	AT4G37925	100
Chr2:16011479-16012261(+)_22-(-10)	AT2G04038	100
Chr2:15090887-15091257(+)_15-(-11)_22	AT4G21280	100
Chr2:13529851-13530171(+)_22-	AT3G46610	100
Chr2:11721669-11722113(-)_10+_22	AT5G60142	100
Chr2:11721669-11722113(-)_10+(4)	AT2G07260	100
Chr1:4577301-4577793(-)_14+(-7)	AT4G10440	100
Chr1:4354454-4355245(+)_33-(+1)	AT5G22080	100
Chr1:23507868-23508766(+)_22+(+1)_22	AT3G53270	100
Chr1:23490163-23490976(+)_33-(+1)	AT3G27280	100
Chr1:23419941-23420383(+)_18+(2)	AT2G38490	100
Chr1:23302103-23302999(+)_48+(8)_22	AT1G80000	100
Chr1:18549377-18549692(-)_14-	AT2G46530	100
Chr1:17890967-17891581(-)_23+(3)	AT5G54940	100
Chr1:10472578-10473145(-)_18-	AT2G46550	100
ath-miR164a	AT5G53950	99
Chr5:7683815-7684395(+)_32-	AT5G47650	99
Chr5:7683815-7684395(+)_11-(-1)	AT1G14720	99
Chr5:24309516-24309726(-)_12-(+1)_22	AT4G17010	99
Chr5:15699210-15699441(+)_13+(-1)	AT1G73910	99
Chr4:8382142-8382898(-)_16-	AT1G27435	99
Chr3:6915591-6915801(-)_13-(+1)	AT1G80950	99
Chr2:855647-856343(+)_39-(+1)	AT2G15050	99
Chr2:18618970-18619432(-)_26+	AT3G62360	99
Chr2:16539685-16540023(-)_19-(+1)_22	AT1G63230	99
Chr2:16537499-16538006(-)_21-(+1)	AT5G42280	99
Chr2:11721669-11722113(-)_23-(3)	AT2G46550	99
Chr1:23489425-23489630(-)_17+(-9)_22	AT3G01340	99
Chr1:23419941-23420383(+)_12-(9)	AT1G11270	99
Chr1:23386048-23386692(-)_36-(-1)	AT5G16370	99
Chr1:23386048-23386692(-)_27-(-1)	AT5G13020	99
Chr1:23302103-23302999(+)_50-(9)	AT3G13380	99
ath-miR408-3p	AT5G21930	98
ath-miR156j	AT3G11530	98
Chr5:16640239-16640870(+)_34-	AT3G05675	98
Chr4:57957-58359(-)_28+(+1)_22	AT3G16000	98
Chr4:18097248-18097605(-)_21-(-1)	AT1G54215	98
Chr3:9417547-9417820(-)_18+	AT3G27280	98
Chr3:18733898-18734234(+)_17-	AT1G75850	98
Chr2:8508-9465(+)_54-(-5)	AT1G25550	98
Chr2:16539685-16540023(-)_24-(-1)	AT3G50860	98
Chr2:16539685-16540023(-)_19+	AT1G26690	98
Chr2:16537499-16538006(-)_28+(-1)_22	AT3G11964	98
Chr2:16011479-16012261(+)_28-	AT4G36640	98
Chr2:13529851-13530171(+)_12+	AT4G27790	98
Chr2:11721669-11722113(-)_11+	AT4G07830	98
Chr1:4354454-4355245(+)_14+	AT3G53730	98
Chr1:24721142-24721509(+)_14-_22	AT5G46730	98
Chr1:17890967-17891581(-)_23-(2)	AT5G58330	98
Chr1:10472578-10473145(-)_35+	AT1G59870	98
Chr5:7006522-7007118(+)_23-	AT5G65685	97
Chr5:23394264-23394495(+)_15+(-1)	AT2G45590	97
Chr5:23394264-23394495(+)_14+_22	AT5G65070	97
Chr5:17566574-17567501(+)_44+	AT1G21651	97
Chr3:9870143-9870671(+)_27+(-1)_22	AT1G03800	97
Chr3:5862034-5862383(+)_24-	AT4G14420	97
Chr3:23273360-23273801(-)_25+(+1)	AT1G72810	97
Chr3:22410991-22411491(-)_28-(-1)	AT5G53800	97
Chr3:14200432-14202247(+)_24+	AT1G04280	97
Chr2:855647-856343(+)_33+	AT5G26000	97
Chr2:8508-9465(+)_38+(3)_22	AT3G51950	97
Chr2:6461-8276(+)_12+	AT3G13460	97
Chr2:3966746-3967025(+)_20+	AT5G64010	97
Chr2:16011479-16012261(+)_30+(-11)	AT4G19985	97
Chr1:7088193-7088490(-)_10-(5)	AT1G02020	97
Chr1:4354454-4355245(+)_17-(+1)_22	AT2G10410	97
Chr1:23205212-23206109(-)_50-(+1)	AT5G12040	97
ath-miR823	AT1G69770	96
Chr5:7684660-7684943(+)_21-(+1)	AT2G04360	96
Chr5:5461590-5461946(+)_12-_22	AT5G42560	96
Chr5:23394264-23394495(+)_15+(+1)	AT5G44280	96
Chr5:17566574-17567501(+)_37+(-1)	AT3G58030	96
Chr5:15699210-15699441(+)_18-	AT2G22730	96
Chr4:18097248-18097605(-)_16-	AT5G65890	96
Chr4:10276479-10276990(-)_31-(-1)	AT2G04380	96
Chr3:5862034-5862383(+)_14+	AT1G06710	96
Chr3:18733898-18734234(+)_25-_22	AT1G23360	96
Chr3:14200432-14202247(+)_62+(3)	AT3G14080	96
Chr2:8508-9465(+)_29+(+1)	AT2G02950	96
Chr2:6461-8276(+)_39+(2)	AT2G36895	96
Chr2:16539685-16540023(-)_22+(3)	AT3G55440	96
Chr2:16539685-16540023(-)_21-(+1)_22	AT1G62930	96
Chr2:13529851-13530171(+)_25+	AT5G45470	96
Chr2:11721669-11722113(-)_14+	AT4G26070	96
Chr1:6200123-6201091(+)_36+_22	AT3G56910	96
Chr1:24721142-24721509(+)_13+	AT2G29970	96
Chr1:23413410-23414052(+)_21-(-1)	AT3G56720	96
Chr1:23413410-23414052(+)_18+(-1)	AT3G46040	96
Chr1:23389496-23390241(-)_20+(2)	AT1G14650	96
Chr1:23205212-23206109(-)_18+(+1)	AT2G27402	96
Chr1:18549377-18549692(-)_19-(-1)_22	AT5G13800	96
ath-miR5021	AT1G14290	95
Chr5:5461590-5461946(+)_23+(-1)	AT2G03680	95
Chr5:5461590-5461946(+)_10+(+1)	AT3G06320	95
Chr3:9870143-9870671(+)_31+(+1)_22	AT5G07320	95
Chr3:22410991-22411491(-)_28-	AT1G73370	95
Chr3:22410991-22411491(-)_13-(+1)	AT5G12860	95
Chr3:14200432-14202247(+)_82-(14)	AT3G49220	95
Chr3:14200432-14202247(+)_63+(10)	AT2G05520	95
Chr2:8508-9465(+)_42+(2)	AT1G33860	95
Chr1:24721142-24721509(+)_19-	AT5G21326	95
Chr1:23451248-23451797(+)_27-	AT1G20010	95
Chr1:23451248-23451797(+)_15-_22	AT2G07727	95
Chr1:23302103-23302999(+)_47+(10)	AT1G14060	95
Chr1:18549377-18549692(-)_13+	AT5G08570	95
ath-miR390a-5p	AT5G02480	94
Chr5:7006522-7007118(+)_36-_22	AT3G12600	94
Chr5:23394264-23394495(+)_15+(+1)	AT2G25320	94
Chr5:15555417-15556760(+)_59+	AT1G08880	94
Chr3:7795243-7796095(+)_32+(+1)	AT3G12140	94
Chr3:5862034-5862383(+)_20-	AT2G43500	94
Chr3:3584608-3585005(-)_28+(4)	AT5G64840	94
Chr3:22410991-22411491(-)_13+(-1)_22	AT2G05380	94
Chr3:14200432-14202247(+)_64+(+1)	AT3G13620	94
Chr2:8508-9465(+)_11-(-1)	AT5G53490	94
Chr1:4577301-4577793(-)_31+(-6)	AT4G14550	94
Chr1:4577301-4577793(-)_26-(2)	AT3G42130	94
Chr1:4368802-4369096(-)_22-(+1)	AT3G51940	94
Chr1:3945841-3946359(+)_30+(+1)	AT3G58790	94
Chr1:23490163-23490976(+)_33+(+1)	AT3G23325	94
Chr1:23419941-23420383(+)_21-(2)	AT1G76280	94
Chr1:23413410-23414052(+)_29-	AT5G42020	94
Chr1:23205212-23206109(-)_50-	AT5G12040	94
Chr1:10472578-10473145(-)_13+(3)	AT3G05520	94
ath-miR838	AT3G56630	93
Chr5:9789495-9789663(+)_13-(-1)	AT2G23140	93
Chr5:7006522-7007118(+)_17-	AT4G27652	93
Chr5:23394264-23394495(+)_14+_22	AT1G80040	93
Chr5:23394264-23394495(+)_13+	AT5G60450	93
Chr4:18097248-18097605(-)_26-(+1)	AT1G17160	93
Chr4:10276479-10276990(-)_33-	AT5G65609	93
Chr3:6915591-6915801(-)_15-	AT1G17450	93
Chr3:22410991-22411491(-)_15+(-1)	AT5G36690	93
Chr2:6461-8276(+)_96-(-8)_22	AT3G62140	93
Chr2:3966746-3967025(+)_20+	AT1G07720	93
Chr2:3251985-3252358(+)_17+_22	AT2G14265	93
Chr2:16539685-16540023(-)_15-	AT1G03430	93
Chr2:16011479-16012261(+)_22-(-11)	AT4G02460	93
Chr2:13529851-13530171(+)_25+	AT5G51460	93
Chr2:11721669-11722113(-)_26-(3)	AT1G03080	93
Chr2:11721669-11722113(-)_24+(2)	AT2G25900	93
Chr2:11721669-11722113(-)_14+	AT5G18040	93
Chr1:3945841-3946359(+)_25+(+1)	AT2G28880	93
Chr1:3945841-3946359(+)_24+(+1)	AT5G35200	93
Chr1:23302103-23302999(+)_34-(10)	AT3G11620	93
ath-miR5650	AT1G01090	92
ath-miR5021	AT5G19540	92
Chr5:7683815-7684395(+)_11-(-1)	AT5G06980	92
Chr5:15757646-15758194(+)_32-	AT1G52400	92
Chr5:15757646-15758194(+)_10+(+1)	AT5G57050	92
Chr5:15555417-15556760(+)_69-	AT5G01340	92
Chr5:15555417-15556760(+)_30+(-1)	AT1G08750	92
Chr4:57957-58359(-)_11+	AT5G61350	92
Chr4:5764837-5765363(+)_12-(+1)_22	AT4G16190	92
Chr3:7795243-7796095(+)_32+(+1)	AT5G24620	92
Chr3:22410991-22411491(-)_13-(-3)	AT3G10970	92
Chr3:17445687-17445934(+)_12+(-1)_22	AT4G12020	92
Chr3:14200432-14202247(+)_12-(10)	AT2G45300	92
Chr2:8508-9465(+)_34-(-1)	AT2G34780	92
Chr2:8508-9465(+)_28+(-11)	AT4G31180	92
Chr2:6461-8276(+)_64-(-1)	AT2G30700	92
Chr2:3251985-3252358(+)_16-	AT4G19420	92
Chr2:18618970-18619432(-)_15-(-1)	AT4G28690	92
Chr2:16539685-16540023(-)_23+(-1)_22	AT1G01090	92
Chr2:16537499-16538006(-)_14+(+1)_22	AT4G30710	92
Chr2:11721669-11722113(-)_21-(3)	AT3G57520	92
Chr2:11721669-11722113(-)_20-(4)	AT5G53420	92
Chr2:11721669-11722113(-)_17+(2)_22	AT1G55100	92
Chr2:11721669-11722113(-)_10+(2)	AT4G09950	92
Chr2:11721669-11722113(-)_10+(-1)	AT3G49640	92
Chr2:11513043-11513358(+)_15+	AT5G25080	92
Chr1:4368802-4369096(-)_16-(-1)	AT2G07625	92
Chr1:23386048-23386692(-)_15-(+1)_22	AT5G47710	92
Chr1:23299601-23300476(+)_25+_22	AT4G23860	92
Chr1:23205212-23206109(-)_10-	AT1G22510	92
Chr1:18549377-18549692(-)_10+(+1)	AT1G03380	92
Chr1:18549377-18549692(-)_10+	AT3G58160	92
ath-miR5640	AT5G57150	91
ath-miR5021	AT2G42670	91
Chr5:7006522-7007118(+)_36-	AT5G35025	91
Chr5:23394264-23394495(+)_14+	AT1G66200	91
Chr5:17566574-17567501(+)_40-(-1)	AT5G02680	91
Chr5:17560854-17561363(+)_11+(+1)	AT3G03010	91
Chr5:16640239-16640870(+)_34-	AT2G26630	91
Chr5:15555417-15556760(+)_28-	AT3G27880	91
Chr5:11814198-11814509(+)_17+	AT5G51280	91
Chr5:11778496-11778932(+)_24+	AT5G43960	91
Chr4:8382142-8382898(-)_37-	AT3G59060	91
Chr4:5764837-5765363(+)_20-	AT4G17480	91
Chr3:9870143-9870671(+)_31+	AT1G20920	91
Chr3:17445687-17445934(+)_14+	AT1G05760	91
Chr3:14200432-14202247(+)_18+(12)	AT3G63160	91
Chr3:14200432-14202247(+)_14+(2)	AT2G38700	91
Chr2:6461-8276(+)_92+(2)_22	AT2G13290	91
Chr2:6461-8276(+)_22-(-11)	AT1G16060	91
Chr2:15090887-15091257(+)_18-(-11)_22	AT3G14870	91
Chr2:13529851-13530171(+)_11-_22	AT2G18660	91
Chr1:27833-28316(+)_21+	AT4G29920	91
Chr1:23490163-23490976(+)_36-(-1)	AT4G38840	91
Chr1:23419941-23420383(+)_12-(+1)	AT3G26890	91
Chr1:23386048-23386692(-)_26-	AT4G29820	91
Chr1:10472578-10473145(-)_36+(-1)	AT1G22700	91
Chr1:10472578-10473145(-)_31+(7)	AT2G23985	91
ath-miR396b-5p	AT2G35930	90
Chr5:7006522-7007118(+)_36-_22	AT4G30560	90
Chr5:7006522-7007118(+)_36-	AT2G13125	90
Chr5:15556984-15557720(+)_29-_22	AT5G66480	90
Chr4:10276479-10276990(-)_33-	AT2G34150	90
Chr3:6524342-6524556(+)_18-(-1)	AT2G06715	90
Chr3:22410991-22411491(-)_29-(-4)	AT5G28480	90
Chr3:17136708-17137721(+)_52-(-1)	AT2G32690	90
Chr3:14197115-14197304(+)_11+	AT1G08970	90
Chr2:8508-9465(+)_41+(2)	AT1G23760	90
Chr2:8508-9465(+)_35-(-7)_22	AT1G08560	90
Chr2:8508-9465(+)_35+(-1)	AT4G22750	90
Chr2:8508-9465(+)_24+(-5)	AT4G15530	90
Chr2:8508-9465(+)_21+(-11)	AT2G33050	90
Chr2:16539685-16540023(-)_12-_22	AT3G17070	90
Chr2:16011479-16012261(+)_26-(+1)	AT5G62350	90
Chr2:16011479-16012261(+)_22-(-9)	AT5G08200	90
Chr2:13529851-13530171(+)_11-_22	AT5G25050	90
Chr2:11721669-11722113(-)_29+	AT1G12570	90
Chr2:11721669-11722113(-)_10+(+1)	AT5G38895	90
Chr1:7088193-7088490(-)_17+(5)	AT5G45630	90
Chr1:6200123-6201091(+)_53-_22	AT1G69840	90
Chr1:6200123-6201091(+)_32+	AT5G60120	90
Chr1:4577301-4577793(-)_12+	AT4G16280	90
Chr1:24721142-24721509(+)_11-	AT2G31870	90
Chr1:23386048-23386692(-)_22+(+1)	AT5G38490	90
Chr1:23205212-23206109(-)_52-(+1)	AT4G36060	90
Chr1:17890967-17891581(-)_10+(-1)	AT2G10556	90
Chr1:15471434-15472100(+)_17-(+1)	AT1G22710	90
Chr1:10472578-10473145(-)_24+_22	AT4G27360	90
ath-miR400	AT2G31400	89
Chr5:7683815-7684395(+)_27+(-1)	AT3G17510	89
Chr5:24309516-24309726(-)_16+(+1)	AT1G71980	89
Chr5:15556984-15557720(+)_35-_22	AT3G11940	89
Chr5:11814198-11814509(+)_23+	AT1G02020	89
Chr4:8382142-8382898(-)_22-	AT4G39670	89
Chr4:8382142-8382898(-)_11+	AT3G03010	89
Chr4:5567801-5567937(+)_15-	AT3G02200	89
Chr4:1472812-1473032(+)_10+(-1)	AT3G63070	89
Chr4:10276479-10276990(-)_26-(+1)_22	AT1G21790	89
Chr3:17136708-17137721(+)_37-	AT1G08230	89
Chr3:14200432-14202247(+)_63+(11)	AT3G21055	89
Chr3:14200432-14202247(+)_56-(10)_22	AT1G25275	89
Chr2:8508-9465(+)_26-(-8)	AT5G18310	89
Chr2:8508-9465(+)_18-(-8)	AT5G16390	89
Chr2:6461-8276(+)_66+(-9)	AT5G66760	89
Chr2:16539685-16540023(-)_26-(+1)_22	AT1G75420	89
Chr2:16537499-16538006(-)_27-(-1)	AT3G07565	89
Chr2:16537499-16538006(-)_14+(-1)	AT5G09850	89
Chr2:16011479-16012261(+)_30+(+1)	AT1G69420	89
Chr2:13529851-13530171(+)_11-_22	AT5G13220	89
Chr2:11721669-11722113(-)_24+(3)	AT1G56500	89
Chr2:11721669-11722113(-)_10+(4)	AT4G25850	89
Chr1:4577301-4577793(-)_14+(-8)	AT4G21192	89
Chr1:4368802-4369096(-)_15+(+1)	AT3G18850	89
Chr1:4354454-4355245(+)_33-(+1)_22	AT1G17145	89
Chr1:3945841-3946359(+)_24+_22	AT1G72790	89
Chr1:23489425-23489630(-)_12-	AT2G31400	89
Chr1:23489425-23489630(-)_10+(+1)_22	AT3G22425	89
Chr1:15471434-15472100(+)_19-(+1)	AT4G16500	89
Chr1:10472578-10473145(-)_13+(4)_22	AT1G74520	89
ath-miR850	AT2G04842	88
ath-miR779.1	AT5G67380	88
ath-miR163	AT1G66690	88
Chr5:9789495-9789663(+)_12-(+1)_22	AT5G45420	88
Chr5:23394264-23394495(+)_15+	AT4G07970	88
Chr5:23394264-23394495(+)_14+_22	AT5G65060	88
Chr5:16640239-16640870(+)_34-(-1)	AT2G05520	88
Chr5:15555417-15556760(+)_56+(-1)	AT1G16780	88
Chr3:9417547-9417820(-)_22+	AT1G51890	88
Chr3:9417547-9417820(-)_16-_22	AT3G33530	88
Chr3:7795243-7796095(+)_25+(+1)	AT5G14920	88
Chr3:5862034-5862383(+)_21-(-1)	AT3G03660	88
Chr3:5862034-5862383(+)_17+(-11)	AT5G60800	88
Chr3:16158765-16159371(-)_24-	AT1G54100	88
Chr2:7349167-7349520(+)_22+	AT4G08350	88
Chr2:16011479-16012261(+)_29+(+1)	AT1G15270	88
Chr2:13529851-13530171(+)_13-	AT1G59620	88
Chr1:23490163-23490976(+)_39+(+1)	AT5G13590	88
Chr1:23302103-23302999(+)_41-(9)	AT5G42900	88
Chr1:23302103-23302999(+)_34+(9)	AT1G55840	88
Chr1:18549377-18549692(-)_14-(+1)_22	AT5G57290	88
Chr1:10472578-10473145(-)_35-(8)	AT5G07540	88
ath-miR5021	AT4G15955	87
ath-miR5021	AT3G01590	87
ath-miR417	AT2G32000	87
ath-miR160b	AT2G28350	87
ath-miR156c-5p	AT5G50670	87
Chr5:7683815-7684395(+)_12+	AT5G42540	87
Chr5:15757646-15758194(+)_17-(+1)	AT3G10450	87
Chr3:6524342-6524556(+)_15+	AT2G41750	87
Chr3:5862034-5862383(+)_19+	AT1G20696	87
Chr3:3584608-3585005(-)_19-(-1)	AT3G26440	87
Chr3:16158765-16159371(-)_23+(+1)_22	AT2G14720	87
Chr3:16158765-16159371(-)_19-(+1)_22	AT1G72440	87
Chr3:14200432-14202247(+)_74+(14)_22	AT4G39680	87
Chr3:14200432-14202247(+)_13-(+1)	AT5G43900	87
Chr2:8508-9465(+)_45+(-4)_22	AT3G18580	87
Chr2:8508-9465(+)_16+(-6)	AT1G13930	87
Chr2:16539685-16540023(-)_10+(2)_22	AT5G53860	87
Chr2:16011479-16012261(+)_30-(-10)	AT5G23740	87
Chr2:15090887-15091257(+)_21-	AT1G18730	87
Chr1:4577301-4577793(-)_33+(-7)	AT3G26240	87
Chr1:4577301-4577793(-)_14+(-7)	AT4G38660	87
Chr1:3945841-3946359(+)_24+(+1)	AT4G25610	87
Chr1:23987412-23987854(-)_16+_22	AT1G15270	87
Chr1:18549377-18549692(-)_17+(+1)	AT1G19570	87
ath-miR5021	AT4G09040	86
ath-miR156j	AT5G50670	86
Chr5:23394264-23394495(+)_14+	AT1G74330	86
Chr5:16640239-16640870(+)_38-(-1)	AT5G65440	86
Chr5:15555417-15556760(+)_52-_22	AT4G38970	86
Chr4:57957-58359(-)_22-(-1)	AT1G13570	86
Chr3:9870143-9870671(+)_31-	AT3G22530	86
Chr3:8529883-8530661(-)_38+	AT5G65495	86
Chr3:8529883-8530661(-)_15-	AT1G16060	86
Chr3:8529883-8530661(-)_14+(+1)	AT1G45170	86
Chr3:7795243-7796095(+)_36-(-1)	AT2G21010	86
Chr3:5862034-5862383(+)_26+(-1)	AT1G61290	86
Chr3:22410991-22411491(-)_13-	AT1G01050	86
Chr3:16158765-16159371(-)_26+(+1)	AT3G44580	86
Chr2:8508-9465(+)_34+(-8)	AT4G39460	86
Chr2:8508-9465(+)_14+(2)_22	AT1G68220	86
Chr2:7839895-7839958(+)_11+(-1)	AT2G23985	86
Chr2:6461-8276(+)_20+(-8)	AT5G22000	86
Chr2:16539685-16540023(-)_24+(+1)	AT4G23100	86
Chr2:16539685-16540023(-)_21+(3)_22	AT1G31910	86
Chr2:16539685-16540023(-)_16-(+1)	AT1G63130	86
Chr2:16537499-16538006(-)_32-_22	AT4G39925	86
Chr1:7088193-7088490(-)_17+(5)	AT3G58830	86
Chr1:7088193-7088490(-)_11-	AT2G40020	86
Chr1:4354454-4355245(+)_14+(+1)	AT5G02090	86
Chr1:23307088-23307771(+)_20-	AT1G59520	86
ath-miR846-5p	AT2G23000	85
ath-miR5027	AT3G44310	85
ath-miR5025	AT1G01340	85
ath-miR169i	AT1G17590	85
Chr5:17560854-17561363(+)_16-(-1)	AT3G26910	85
Chr5:17560854-17561363(+)_16-(+1)_22	AT2G23985	85
Chr5:16640239-16640870(+)_19+(-1)	AT5G48830	85
Chr5:15555417-15556760(+)_59+	AT2G21370	85
Chr4:8382142-8382898(-)_45-	AT5G55140	85
Chr3:9417547-9417820(-)_14+(+1)	AT4G13550	85
Chr3:5862034-5862383(+)_17+(-13)_22	AT1G08230	85
Chr3:343230-343814(+)_35-	AT1G01240	85
Chr3:22410991-22411491(-)_12-(-4)	AT5G14880	85
Chr3:17136708-17137721(+)_49+(-1)	AT3G22070	85
Chr3:16158765-16159371(-)_30+(+1)_22	AT2G21370	85
Chr3:14200432-14202247(+)_64+(10)_22	AT2G31810	85
Chr2:8508-9465(+)_55-(-4)_22	AT4G39260	85
Chr2:8508-9465(+)_26+(-5)_22	AT5G23850	85
Chr2:5497-5801(+)_19+	AT3G01740	85
Chr2:16537499-16538006(-)_26+(+1)	AT5G02950	85
Chr2:16011479-16012261(+)_22-(-10)	AT4G17310	85
Chr2:13529851-13530171(+)_25+	AT3G09650	85
Chr2:11721669-11722113(-)_23+(2)	AT3G27610	85
Chr2:11721669-11722113(-)_22+(2)	AT2G23310	85
Chr1:4354454-4355245(+)_25-_22	AT4G31750	85
Chr1:23587585-23587805(+)_20+	AT4G10320	85
Chr1:23490163-23490976(+)_24-(8)_22	AT2G20950	85
Chr1:23490163-23490976(+)_24-(8)	AT3G06430	85
Chr1:23489425-23489630(-)_15+(+1)	AT3G44310	85
Chr1:23419941-23420383(+)_30-(+1)	AT1G06200	85
Chr1:23307088-23307771(+)_19+(+1)_22	AT3G02875	85
Chr1:23302103-23302999(+)_43+	AT5G20930	85
Chr1:23205212-23206109(-)_14+	AT1G65440	85
Chr1:17890967-17891581(-)_10+(-1)	AT3G21150	85
ath-miR773a	AT3G07780	84
Chr5:7683815-7684395(+)_27-_22	AT5G64340	84
Chr5:17566574-17567501(+)_17-(+1)	AT2G23985	84
Chr5:17566574-17567501(+)_11+	AT5G53895	84
Chr5:15757646-15758194(+)_18-(+1)_22	AT5G47730	84
Chr5:11778496-11778932(+)_24+_22	AT1G77080	84
Chr4:10276479-10276990(-)_11-(+1)	AT3G52730	84
Chr3:6915591-6915801(-)_13-(+1)	AT5G60430	84
Chr3:15677716-15678000(+)_11-	AT3G12360	84
Chr2:6461-8276(+)_18-(+1)	AT4G17440	84
Chr2:16537499-16538006(-)_12+(-1)	AT4G33885	84
Chr2:16011479-16012261(+)_11-(+1)_22	AT2G43570	84
Chr2:13529851-13530171(+)_25+	AT1G33250	84
Chr2:13529851-13530171(+)_17+	AT4G08350	84
Chr1:7088193-7088490(-)_18+(4)_22	AT4G37180	84
Chr1:3945841-3946359(+)_25+(+1)	AT3G42150	84
Chr1:24721142-24721509(+)_16+	AT5G47455	84
Chr1:23507868-23508766(+)_13+(+1)_22	AT1G01830	84
Chr1:23490163-23490976(+)_29-(8)	AT5G58240	84
Chr1:23419941-23420383(+)_30-(2)	AT2G39780	84
ath-miR5029	AT1G19310	83
ath-miR319a	AT1G30210	83
ath-miR156j	AT3G15270	83
Chr5:5461590-5461946(+)_25-	AT1G51610	83
Chr5:24309516-24309726(-)_12+(-1)	AT4G28690	83
Chr5:22322745-22322921(+)_17-	AT5G58575	83
Chr5:16640239-16640870(+)_34-	AT3G06870	83
Chr4:4554898-4555171(+)_14-	AT3G51430	83
Chr4:1318879-1319142(+)_20-	AT2G26570	83
Chr3:8529883-8530661(-)_22-(+1)_22	AT4G24880	83
Chr3:8529883-8530661(-)_19-	AT3G62720	83
Chr3:7795243-7796095(+)_50+	AT2G21580	83
Chr3:7795243-7796095(+)_29+_22	AT1G62610	83
Chr3:23273360-23273801(-)_30+	AT5G61530	83
Chr3:22410991-22411491(-)_28-(+1)_22	AT5G46870	83
Chr3:22410991-22411491(-)_25+(-3)	AT1G01360	83
Chr3:22410991-22411491(-)_22-	AT1G80700	83
Chr3:16158765-16159371(-)_10-(-1)	AT1G55750	83
Chr2:6461-8276(+)_77+(+1)	AT3G04770	83
Chr2:16011479-16012261(+)_20+(-1)	AT5G25510	83
Chr2:13529851-13530171(+)_11-	AT5G67500	83
Chr2:11721669-11722113(-)_29+(-1)	AT4G24900	83
Chr1:7088193-7088490(-)_11+(+1)	AT2G40570	83
Chr1:3945841-3946359(+)_10-(+1)	AT3G24820	83
Chr1:23389496-23390241(-)_15+(+1)_22	AT5G59130	83
Chr1:23386048-23386692(-)_40+(+1)	AT2G38110	83
Chr1:23302103-23302999(+)_30+(10)	AT3G24590	83
Chr1:17890967-17891581(-)_20-(2)	AT5G04810	83
Chr1:10472578-10473145(-)_21+(8)	AT4G13170	83
ath-miR414	AT5G40280	82
ath-miR414	AT1G75150	82
ath-miR169n	AT3G05690	82
ath-miR156h	AT3G15270	82
Chr5:7683815-7684395(+)_31+	AT4G29490	82
Chr5:23394264-23394495(+)_15+(+1)	AT1G53720	82
Chr5:15757646-15758194(+)_20-(+1)	AT1G51140	82
Chr4:10276479-10276990(-)_17-(-1)	AT2G42600	82
Chr3:9870143-9870671(+)_19+(-1)	AT4G14960	82
Chr3:9417547-9417820(-)_15-(-1)	AT3G17680	82
Chr3:7795243-7796095(+)_21-(+1)	AT3G18200	82
Chr3:5862034-5862383(+)_20+(-13)	AT2G22300	82
Chr3:5862034-5862383(+)_17+(-1)	AT5G60450	82
Chr3:3584608-3585005(-)_10+(6)	AT4G39090	82
Chr3:22410991-22411491(-)_27-(-3)_22	AT3G63270	82
Chr3:17136708-17137721(+)_41+	AT1G60650	82
Chr3:14200432-14202247(+)_85+_22	AT5G25475	82
Chr2:8508-9465(+)_13+	AT2G31040	82
Chr2:8508-9465(+)_11+(-4)_22	AT3G01450	82
Chr2:6461-8276(+)_38-(2)	AT4G17270	82
Chr2:6461-8276(+)_20+(+1)_22	AT4G15550	82
Chr2:6461-8276(+)_18-(-10)	AT2G01021	82
Chr2:18618970-18619432(-)_20-	AT3G07590	82
Chr2:16539685-16540023(-)_16-_22	AT2G16900	82
Chr2:16539685-16540023(-)_12-(2)	AT1G61300	82
Chr1:7088193-7088490(-)_18-_22	AT5G66400	82
Chr1:4368802-4369096(-)_18+(-1)	AT3G46460	82
Chr1:3945841-3946359(+)_24+	AT4G00050	82
Chr1:23386048-23386692(-)_18-(-1)	AT1G59560	82
Chr1:23299601-23300476(+)_18+_22	AT1G15340	82
Chr1:23177838-23178693(-)_45+(+1)_22	AT1G55540	82
Chr1:23177838-23178693(-)_26-(+1)	AT1G48430	82
Chr1:18549377-18549692(-)_20+	AT5G23250	82
ath-miR319a	AT5G18065	81
ath-miR172c	AT5G60120	81
ath-miR161.2	AT1G63150	81
ath-miR156h	AT5G50670	81
Chr5:23394264-23394495(+)_15+(-1)	AT1G41810	81
Chr5:17560854-17561363(+)_25-	AT4G14965	81
Chr5:17560854-17561363(+)_18+	AT5G58580	81
Chr5:15555417-15556760(+)_59+	AT3G29185	81
Chr4:8382142-8382898(-)_42+(-1)	AT1G34370	81
Chr4:17639712-17640120(-)_13+(-1)	AT1G77880	81
Chr4:10276479-10276990(-)_31-(-1)	AT1G15950	81
Chr4:10276479-10276990(-)_18+(+1)	AT4G34460	81
Chr3:9870143-9870671(+)_31+	AT5G03500	81
Chr3:9417547-9417820(-)_16+(+1)	AT4G21540	81
Chr3:8529883-8530661(-)_38+(-1)_22	AT4G29990	81
Chr3:5862034-5862383(+)_14+(-1)_22	AT2G01310	81
Chr3:23273360-23273801(-)_24+(+1)_22	AT5G46730	81
Chr3:14200432-14202247(+)_74+(10)_22	AT5G60540	81
Chr3:14200432-14202247(+)_26+(12)	AT4G13220	81
Chr2:8508-9465(+)_33+(-7)	AT3G09440	81
Chr2:8508-9465(+)_30-(-1)	AT4G08180	81
Chr2:8508-9465(+)_30-(+1)	AT1G52320	81
Chr2:8508-9465(+)_26+(-9)	AT5G63160	81
Chr2:8508-9465(+)_17+(-9)_22	AT4G22410	81
Chr2:7349167-7349520(+)_21+_22	AT4G12020	81
Chr2:6461-8276(+)_52-(-8)	AT4G34740	81
Chr2:16537499-16538006(-)_27-(+1)	AT5G33402	81
Chr2:16537499-16538006(-)_19-(-1)	AT3G27320	81
Chr2:15090887-15091257(+)_10+(-11)	AT3G57810	81
Chr2:13529851-13530171(+)_11-_22	AT4G25700	81
Chr2:11721669-11722113(-)_24+(-1)	AT3G28580	81
Chr1:4577301-4577793(-)_32+(+1)	AT5G49730	81
Chr1:4577301-4577793(-)_29+(-6)_22	AT5G35460	81
Chr1:4577301-4577793(-)_18+(-7)	AT1G60200	81
Chr1:23987412-23987854(-)_27+(+1)	AT1G13560	81
Chr1:23587585-23587805(+)_10+(-1)	AT1G13460	81
Chr1:23419941-23420383(+)_31-	AT1G63150	81
Chr1:23386048-23386692(-)_34+	AT3G14180	81
Chr1:23205212-23206109(-)_52-(+1)	AT1G60470	81
Chr1:18549377-18549692(-)_10+(+1)	AT5G13750	81
Chr1:17890967-17891581(-)_30+(+1)	AT4G13520	81
Chr1:10472578-10473145(-)_31+(7)	AT5G03190	81
ath-miR866-3p	AT2G14540	80
ath-miR854b	AT3G21620	80
ath-miR830-3p	AT2G17360	80
ath-miR407	AT1G27770	80
ath-miR163	AT1G15125	80
ath-miR158a-5p	AT3G01435	80
ath-miR156c-5p	AT5G64640	80
Chr5:7683815-7684395(+)_29-(-1)	AT5G22480	80
Chr5:7006522-7007118(+)_36-	AT3G58340	80
Chr5:23394264-23394495(+)_15+	AT3G09860	80
Chr5:17566574-17567501(+)_26+	AT1G52410	80
Chr5:15555417-15556760(+)_43-_22	AT1G19650	80
Chr4:57957-58359(-)_15+	AT1G16660	80
Chr4:5764837-5765363(+)_28-_22	AT5G57565	80
Chr4:18097248-18097605(-)_25+(2)	AT4G39260	80
Chr3:9870143-9870671(+)_31+(-1)_22	AT5G04190	80
Chr3:8529883-8530661(-)_32+(-1)	AT5G41680	80
Chr3:8529883-8530661(-)_27-(-1)	AT3G12770	80
Chr3:7795243-7796095(+)_48+(+1)	AT5G59770	80
Chr3:7795243-7796095(+)_35-(-1)	AT4G39260	80
Chr3:5862034-5862383(+)_24-(-1)_22	AT4G31490	80
Chr3:23273360-23273801(-)_28+(-1)	AT2G38040	80
Chr3:22410991-22411491(-)_12-(-1)	AT5G62380	80
Chr3:17136708-17137721(+)_28+(-1)	AT5G47970	80
Chr3:14200432-14202247(+)_52+(11)	AT4G07934	80
Chr3:14200432-14202247(+)_14+(11)	AT5G15220	80
Chr3:14200432-14202247(+)_11-(16)_22	AT5G54730	80
Chr2:8508-9465(+)_35+(3)	AT1G67700	80
Chr2:8508-9465(+)_14+(-11)	AT5G05550	80
Chr2:18618970-18619432(-)_13+(+1)	AT5G15725	80
Chr2:16539685-16540023(-)_17+	AT1G80580	80
Chr2:16539685-16540023(-)_16-(+1)	AT1G62914	80
Chr2:16537499-16538006(-)_28+(-1)	AT2G25570	80
Chr2:16537499-16538006(-)_27-	AT2G12680	80
Chr2:16011479-16012261(+)_37-(+1)	AT3G56860	80
Chr2:16011479-16012261(+)_31+(-9)	AT5G64350	80
Chr2:16011479-16012261(+)_29-(-11)	AT5G08660	80
Chr2:16011479-16012261(+)_22-(-9)	AT1G75690	80
Chr2:16011479-16012261(+)_16+(-9)	AT3G51490	80
Chr2:13529851-13530171(+)_25+	AT3G49130	80
Chr2:13529851-13530171(+)_25+	AT1G29000	80
Chr2:11721669-11722113(-)_27-(3)	AT5G20160	80
Chr1:4577301-4577793(-)_26+	AT1G45976	80
Chr1:4368802-4369096(-)_18+(-1)_22	AT3G22530	80
Chr1:4185045-4185423(+)_18+(-1)	AT2G03560	80
Chr1:3945841-3946359(+)_25+(+1)	AT1G32150	80
Chr1:24721142-24721509(+)_13+	AT1G06110	80
Chr1:23490163-23490976(+)_30+	AT1G10225	80
Chr1:23490163-23490976(+)_29-(10)	AT4G18770	80
Chr1:23451248-23451797(+)_33+(+1)	AT5G57940	80
Chr1:23451248-23451797(+)_18+(-1)	AT5G13950	80
Chr1:23389496-23390241(-)_44+(+1)_22	AT1G05180	80
Chr1:23389496-23390241(-)_30-_22	AT4G32470	80
Chr1:23302103-23302999(+)_40-(9)_22	AT3G21220	80
Chr1:23299601-23300476(+)_25-(-1)	AT1G06110	80
Chr1:23275517-23276374(+)_40-_22	AT3G63190	80
Chr1:23205212-23206109(-)_46-(-1)	AT3G23920	80
Chr1:10472578-10473145(-)_27+(+1)	AT3G59600	80
ath-miR5021	AT3G45330	79
ath-miR158a-5p	AT1G66580	79
Chr5:7683815-7684395(+)_10+(-1)	AT1G48920	79
Chr5:16640239-16640870(+)_28-(-1)	AT1G19660	79
Chr5:15555417-15556760(+)_64+(-1)	AT5G20990	79
Chr4:57957-58359(-)_17+(+1)	AT1G11850	79
Chr3:9417547-9417820(-)_19+(-1)	AT4G23420	79
Chr3:5862034-5862383(+)_20-(+1)	AT2G43500	79
Chr3:3584608-3585005(-)_18+(5)	AT1G04080	79
Chr3:17445687-17445934(+)_16+(+1)	AT3G59500	79
Chr3:14200432-14202247(+)_58-(3)	AT4G40030	79
Chr2:7349167-7349520(+)_13-(+1)_22	AT4G32850	79
Chr2:16537499-16538006(-)_26+(+1)_22	AT1G58230	79
Chr2:16537499-16538006(-)_21-(+1)	AT5G65200	79
Chr2:16011479-16012261(+)_23-(-9)	AT5G63740	79
Chr2:13529851-13530171(+)_11-_22	AT5G64330	79
Chr2:13529851-13530171(+)_11-_22	AT1G60670	79
Chr1:4577301-4577793(-)_32+(-1)	AT3G16140	79
Chr1:4368802-4369096(-)_22+(+1)	AT3G01310	79
Chr1:3945841-3946359(+)_24+(+1)	AT3G45330	79
Chr1:29427956-29428166(+)_18-(-1)	AT1G66430	79
Chr1:24721142-24721509(+)_24-	AT1G08040	79
Chr1:23413410-23414052(+)_29-(-1)_22	AT4G02980	79
Chr1:23413410-23414052(+)_10-	AT3G55740	79
Chr1:23389496-23390241(-)_31+	AT2G02120	79
Chr1:23386048-23386692(-)_15+(-1)	AT4G18270	79
Chr1:23275517-23276374(+)_34-	AT2G18330	79
Chr1:23177838-23178693(-)_23+(2)	AT5G47880	79
Chr1:23177838-23178693(-)_11+(2)	AT4G21280	79
Chr1:18549377-18549692(-)_18-_22	AT4G28790	79
Chr1:18549377-18549692(-)_10+(+1)	AT5G59880	79
Chr1:10472578-10473145(-)_24-(3)	AT2G31141	79
Chr1:10472578-10473145(-)_19+(9)	AT1G78590	79
ath-miR157b-5p	AT1G27360	78
Chr5:23394264-23394495(+)_15+(-1)	AT1G72610	78
Chr5:16640239-16640870(+)_34-(-1)	AT4G39753	78
Chr5:16640239-16640870(+)_17-	AT2G05380	78
Chr5:15757646-15758194(+)_17-_22	AT3G12640	78
Chr5:15556984-15557720(+)_31+_22	AT2G05380	78
Chr5:15556984-15557720(+)_18-_22	AT2G22590	78
Chr5:11850409-11850683(+)_16-	AT4G06702	78
Chr4:57957-58359(-)_22-(+1)_22	AT1G72480	78
Chr4:10276479-10276990(-)_12+(+1)	AT3G53700	78
Chr3:9870143-9870671(+)_34-	AT5G27450	78
Chr3:9870143-9870671(+)_23-(-1)_22	AT3G07310	78
Chr3:9417547-9417820(-)_22+	AT5G16900	78
Chr3:5862034-5862383(+)_19+(-1)	AT2G28090	78
Chr3:16158765-16159371(-)_38+_22	AT2G13450	78
Chr3:14200432-14202247(+)_48-(16)	AT5G49500	78
Chr3:14200432-14202247(+)_19-_22	AT4G39260	78
Chr3:14199468-14199772(+)_19+(-1)_22	AT1G15215	78
Chr2:8508-9465(+)_39-(-11)	AT2G37760	78
Chr2:8508-9465(+)_35-(-9)	AT5G49210	78
Chr2:8508-9465(+)_26+(+1)	AT4G18360	78
Chr2:7349167-7349520(+)_19-(+1)	AT5G33533	78
Chr2:6461-8276(+)_12+(-8)	AT1G52310	78
Chr2:3251985-3252358(+)_26-	AT3G55600	78
Chr2:16539685-16540023(-)_23-(2)_22	AT1G27860	78
Chr2:16011479-16012261(+)_43+(-1)	AT5G52830	78
Chr2:16011479-16012261(+)_37-	AT3G57300	78
Chr2:16011479-16012261(+)_36+(-9)	AT3G06440	78
Chr2:16011479-16012261(+)_27+(-11)	AT1G61420	78
Chr2:16011479-16012261(+)_12-(-1)	AT3G63500	78
Chr1:7088193-7088490(-)_18-(4)	AT5G13630	78
Chr1:4577301-4577793(-)_15-(-1)	AT3G06400	78
Chr1:4577301-4577793(-)_14+(-7)	AT4G15802	78
Chr1:4354454-4355245(+)_32+(+1)	AT4G24810	78
Chr1:3945841-3946359(+)_25+	AT5G38865	78
Chr1:24721142-24721509(+)_12-_22	AT3G42650	78
Chr1:23419941-23420383(+)_21-(+1)	AT1G76280	78
Chr1:23386048-23386692(-)_18-(-1)_22	AT1G02710	78
Chr1:23205212-23206109(-)_43+(-1)	AT5G08650	78
Chr1:15464434-15465161(+)_33+	AT3G04470	78
Chr1:10472578-10473145(-)_35-(9)	AT2G21470	78
Chr1:10472578-10473145(-)_29+(2)_22	AT1G63110	78
ath-miR868-3p	AT1G16720	77
ath-miR857	AT5G16750	77
Chr5:17566574-17567501(+)_20+_22	AT4G24190	77
Chr5:17560854-17561363(+)_15+(-1)	AT3G57230	77
Chr5:15757646-15758194(+)_33-	AT4G15233	77
Chr5:11778496-11778932(+)_16+	AT1G52780	77
Chr4:10180261-10180408(+)_16-_22	AT2G40540	77
Chr3:8529883-8530661(-)_37+(-1)	AT5G64400	77
Chr3:7795243-7796095(+)_35+(+1)	AT1G27720	77
Chr3:7795243-7796095(+)_34-(+1)	AT2G02080	77
Chr3:3584608-3585005(-)_22+(4)	AT4G30010	77
Chr3:22410991-22411491(-)_13-(-3)	AT3G60880	77
Chr3:17445687-17445934(+)_12+(-1)	AT1G05500	77
Chr3:16158765-16159371(-)_13-(-1)	AT1G48040	77
Chr3:14200432-14202247(+)_80+(12)	AT3G16140	77
Chr3:14200432-14202247(+)_74+(12)	AT5G03380	77
Chr3:14200432-14202247(+)_19+(+1)	AT4G15490	77
Chr3:14199468-14199772(+)_12-(-1)	AT4G23760	77
Chr2:855647-856343(+)_20+	AT4G31930	77
Chr2:8508-9465(+)_39-(-7)	AT1G77420	77
Chr2:8508-9465(+)_14+(-10)	AT3G14660	77
Chr2:8508-9465(+)_13+(-9)_22	AT5G50375	77
Chr2:6461-8276(+)_54+(-11)_22	AT5G25130	77
Chr2:6461-8276(+)_35-(-9)	AT4G01985	77
Chr2:16011479-16012261(+)_30+_22	AT3G06480	77
Chr2:16011479-16012261(+)_11-(-9)	AT1G11850	77
Chr2:15090887-15091257(+)_10+(-11)_22	AT4G23570	77
Chr2:11721669-11722113(-)_10+(2)	AT5G57345	77
Chr1:7088193-7088490(-)_19+(4)	AT5G57560	77
Chr1:4577301-4577793(-)_26+(-6)	AT1G47655	77
Chr1:4577301-4577793(-)_23+(+1)	AT1G21530	77
Chr1:4577301-4577793(-)_15-(-1)	AT1G13360	77
Chr1:4368802-4369096(-)_14-(+1)_22	AT1G32170	77
Chr1:3945841-3946359(+)_25+(+1)	AT5G48780	77
Chr1:27833-28316(+)_10+(+1)_22	AT2G34560	77
Chr1:23490163-23490976(+)_47+(-1)_22	AT4G38970	77
Chr1:23419941-23420383(+)_30-(+1)	AT4G37925	77
Chr1:23389496-23390241(-)_31-(2)_22	AT1G62914	77
Chr1:23302103-23302999(+)_44-(9)_22	AT1G77280	77
Chr1:23299601-23300476(+)_19+(+1)_22	AT1G66670	77
Chr1:23275517-23276374(+)_21+	AT1G35430	77
Chr1:23275517-23276374(+)_20-	AT5G51950	77
Chr1:18549377-18549692(-)_10+(+1)	AT1G52360	77
Chr1:17890967-17891581(-)_16+(-1)	AT4G18975	77
ath-miR838	AT1G65540	76
ath-miR393b-3p	AT4G03260	76
ath-miR3434-5p	AT1G16010	76
ath-miR1886.2	AT1G48450	76
ath-miR164b-5p	AT1G56010	76
ath-miR161.2	AT1G63400	76
ath-miR156h	AT1G69170	76
ath-miR156c-5p	AT5G43270	76
Chr5:17560854-17561363(+)_19+(-1)	AT2G20780	76
Chr5:11778496-11778932(+)_22-	AT1G30330	76
Chr5:11778496-11778932(+)_14+	AT5G64570	76
Chr3:7795243-7796095(+)_47-(-1)	AT5G62190	76
Chr3:5862034-5862383(+)_21+(-12)	AT4G16470	76
Chr3:5862034-5862383(+)_14+(-13)	AT3G06410	76
Chr3:5862034-5862383(+)_12+(-13)_22	AT5G13450	76
Chr3:22410991-22411491(-)_26-(-4)_22	AT2G29970	76
Chr3:22410991-22411491(-)_22-(-3)	AT5G42250	76
Chr3:22410991-22411491(-)_12-(+1)	AT1G22940	76
Chr3:17445687-17445934(+)_11+(-1)_22	AT3G01510	76
Chr3:17136708-17137721(+)_17+	AT3G27860	76
Chr3:16158765-16159371(-)_33-(-1)_22	AT5G02370	76
Chr3:16158765-16159371(-)_28+(+1)	AT5G12370	76
Chr3:14200432-14202247(+)_90+(2)	AT5G16840	76
Chr2:8508-9465(+)_39-(-9)	AT5G36700	76
Chr2:15090887-15091257(+)_26+(-1)_22	AT1G43850	76
Chr2:13529851-13530171(+)_11-_22	AT1G55675	76
Chr2:11721669-11722113(-)_26+(+1)	AT5G41990	76
Chr1:7088193-7088490(-)_13-(4)	AT1G49940	76
Chr1:7088193-7088490(-)_10-(5)_22	AT5G40490	76
Chr1:4368802-4369096(-)_14-(-1)	AT3G13580	76
Chr1:3945841-3946359(+)_25+(+1)	AT1G10660	76
Chr1:23507868-23508766(+)_31-	AT1G63400	76
Chr1:23490163-23490976(+)_42-(8)	AT5G19660	76
Chr1:23490163-23490976(+)_27+(8)_22	AT5G20935	76
Chr1:23490163-23490976(+)_24-(8)	AT1G02090	76
Chr1:23489425-23489630(-)_14+(-8)	AT3G07510	76
Chr1:23389496-23390241(-)_42-	AT3G46930	76
Chr1:23389496-23390241(-)_13-	AT5G60360	76
Chr1:23205212-23206109(-)_48-(-1)	AT5G65930	76
Chr1:17890967-17891581(-)_37+(3)	AT5G64300	76
Chr1:15471434-15472100(+)_32+(+1)	AT4G40020	76
Chr1:10472578-10473145(-)_33+(4)	AT1G66190	76
ath-miR5014a-3p	AT2G43850	75
ath-miR396b-5p	AT1G48380	75
Chr5:23394264-23394495(+)_19-	AT5G52580	75
Chr5:17566574-17567501(+)_43-(-1)_22	AT3G28930	75
Chr5:17566574-17567501(+)_21-	AT5G49480	75
Chr5:15555417-15556760(+)_37-(-1)	AT2G07643	75
Chr4:8382142-8382898(-)_27+(+1)	AT1G07870	75
Chr4:57957-58359(-)_23-(+1)	AT4G37750	75
Chr4:10276479-10276990(-)_31-(-1)	AT2G02060	75
Chr3:7795243-7796095(+)_34-(+1)	AT4G09840	75
Chr3:5862034-5862383(+)_23-(-13)	AT3G60070	75
Chr3:5862034-5862383(+)_16+	AT3G14560	75
Chr3:22410991-22411491(-)_13+	AT2G05380	75
Chr3:17136708-17137721(+)_33-	AT3G53650	75
Chr3:16158765-16159371(-)_30+(-1)_22	AT2G21370	75
Chr3:14200432-14202247(+)_47-(13)	AT2G03350	75
Chr3:14200432-14202247(+)_28-(14)	AT2G29530	75
Chr3:14199468-14199772(+)_12-(+1)	AT5G16950	75
Chr2:8508-9465(+)_38+	AT1G63490	75
Chr2:8508-9465(+)_37-(-11)	AT5G19320	75
Chr2:8508-9465(+)_37+(-9)	AT5G47210	75
Chr2:8508-9465(+)_13+(-4)	AT3G12145	75
Chr2:8508-9465(+)_11-	AT1G75500	75
Chr2:3966746-3967025(+)_20+_22	AT1G55260	75
Chr2:16011479-16012261(+)_28-(+1)_22	AT3G03010	75
Chr2:13529851-13530171(+)_11-_22	AT2G46820	75
Chr2:13529851-13530171(+)_11+	AT1G36060	75
Chr1:7088193-7088490(-)_11+_22	AT1G05200	75
Chr1:4577301-4577793(-)_30+(+1)_22	AT1G66940	75
Chr1:4354454-4355245(+)_33-(+1)	AT2G37470	75
Chr1:24721142-24721509(+)_23+_22	AT3G10113	75
Chr1:23490163-23490976(+)_13+(8)_22	AT1G32200	75
Chr1:23389496-23390241(-)_34-	AT3G02600	75
Chr1:23299601-23300476(+)_23-(+1)_22	AT1G63080	75
Chr1:23205212-23206109(-)_32-(+1)	AT5G23750	75
Chr1:18549377-18549692(-)_16+	AT5G18040	75
Chr1:17890967-17891581(-)_38-(-1)	AT3G02780	75
ath-miR858b	AT2G16720	74
ath-miR400	AT1G64580	74
ath-miR393a-5p	AT3G23690	74
ath-miR161.2	AT1G63330	74
Chr5:23394264-23394495(+)_14+(-1)_22	AT3G26440	74
Chr5:23394264-23394495(+)_14+(+1)	AT5G65050	74
Chr5:17566574-17567501(+)_44+_22	AT1G21650	74
Chr5:17560854-17561363(+)_18+_22	AT3G48980	74
Chr5:16640239-16640870(+)_33-(-1)_22	AT5G58190	74
Chr5:15757646-15758194(+)_28-(+1)_22	AT5G48330	74
Chr3:7795243-7796095(+)_47-(-1)	AT5G03160	74
Chr3:5862034-5862383(+)_23-(-11)	AT5G26800	74
Chr3:22410991-22411491(-)_25+(-3)	AT1G77145	74
Chr3:17445687-17445934(+)_13-	AT3G63420	74
Chr3:17136708-17137721(+)_55+	AT3G48090	74
Chr3:17136708-17137721(+)_33-(-1)	AT3G53650	74
Chr3:14200432-14202247(+)_16+(2)_22	AT1G32080	74
Chr3:14199468-14199772(+)_19+	AT1G15215	74
Chr2:855647-856343(+)_20+	AT4G25020	74
Chr2:8508-9465(+)_50+(-11)	AT4G21750	74
Chr2:8508-9465(+)_36-(-1)	AT2G44710	74
Chr2:8508-9465(+)_34-	AT4G36580	74
Chr2:6461-8276(+)_53-(-8)	AT1G56220	74
Chr2:6461-8276(+)_47+(3)	AT2G24500	74
Chr2:6461-8276(+)_46-(3)_22	AT1G21170	74
Chr2:16539685-16540023(-)_10+(+1)_22	AT2G05380	74
Chr1:7088193-7088490(-)_20+(5)	AT2G42280	74
Chr1:4577301-4577793(-)_26+	AT4G31170	74
Chr1:4577301-4577793(-)_21+(+1)	AT4G35940	74
Chr1:23987412-23987854(-)_13-(+1)_22	AT1G64580	74
Chr1:23587585-23587805(+)_14+	AT5G40850	74
Chr1:23490163-23490976(+)_31-(-1)_22	AT1G63330	74
Chr1:23419941-23420383(+)_25-(2)	AT3G59760	74
Chr1:23302103-23302999(+)_21+(9)	AT2G38730	74
Chr1:23299601-23300476(+)_19-(-1)_22	AT1G20620	74
Chr1:23205212-23206109(-)_29-	AT5G65210	74
Chr1:23177838-23178693(-)_45+(2)	AT5G23080	74
Chr1:18549377-18549692(-)_10+(+1)	AT1G21690	74
Chr1:10472578-10473145(-)_14-(8)_22	AT1G07780	74
ath-miR5658	AT4G20070	73
ath-miR5017-5p	AT5G61970	73
ath-miR414	AT3G01260	73
ath-miR161.2	AT1G62910	73
Chr5:7006522-7007118(+)_29-	AT5G13640	73
Chr5:16640239-16640870(+)_32+(-1)_22	AT3G44630	73
Chr5:15757646-15758194(+)_17-	AT4G14070	73
Chr5:15555417-15556760(+)_43-	AT1G19650	73
Chr5:11814198-11814509(+)_12+	AT2G46610	73
Chr4:8382142-8382898(-)_26+_22	AT2G04700	73
Chr4:57957-58359(-)_23+(+1)_22	AT5G37550	73
Chr4:1472812-1473032(+)_18+_22	AT2G36120	73
Chr4:10276479-10276990(-)_12+	AT3G04980	73
Chr3:7795243-7796095(+)_28+	AT4G02890	73
Chr3:3584608-3585005(-)_24-(6)	AT4G25640	73
Chr3:14200432-14202247(+)_74+(11)_22	AT5G03380	73
Chr2:855647-856343(+)_39-	AT1G80890	73
Chr2:8508-9465(+)_39-(-8)	AT5G36700	73
Chr2:7839895-7839958(+)_10+(-1)	AT2G41940	73
Chr2:16539685-16540023(-)_21-(2)	AT1G63080	73
Chr2:16537499-16538006(-)_19-(-1)	AT1G70700	73
Chr2:16537499-16538006(-)_19+(+1)_22	AT3G15590	73
Chr2:16011479-16012261(+)_22-(-10)	AT1G75690	73
Chr1:7088193-7088490(-)_17+(5)_22	AT1G49400	73
Chr1:7088193-7088490(-)_10+(3)	AT3G60500	73
Chr1:4577301-4577793(-)_14-(-1)	AT3G11440	73
Chr1:4368802-4369096(-)_15+	AT3G18850	73
Chr1:23490163-23490976(+)_39+(-1)	AT2G39830	73
Chr1:23489425-23489630(-)_19+(-9)_22	AT1G68590	73
Chr1:23389496-23390241(-)_31+(+1)	AT2G02120	73
Chr1:23386048-23386692(-)_27-	AT4G39040	73
Chr1:23302103-23302999(+)_31-(-1)_22	AT1G62910	73
Chr1:23205212-23206109(-)_52-(+1)	AT4G15500	73
Chr1:23177838-23178693(-)_20+(2)	AT3G22961	73
Chr1:10472578-10473145(-)_35-(4)_22	AT4G11740	73
Chr1:10472578-10473145(-)_33-(7)	AT3G26180	73
ath-miR858b	AT2G47460	72
ath-miR396b-5p	AT2G37410	72
ath-miR396b-5p	AT1G07140	72
Chr5:23394264-23394495(+)_15+	AT5G54250	72
Chr5:23394264-23394495(+)_13-	AT4G30820	72
Chr5:17566574-17567501(+)_53-(-1)	AT3G19450	72
Chr5:17566574-17567501(+)_43+(-1)	AT2G46810	72
Chr5:17566574-17567501(+)_16+_22	AT4G26580	72
Chr5:16640239-16640870(+)_34-(-1)	AT3G42783	72
Chr5:15699210-15699441(+)_15-(-1)	AT5G12310	72
Chr5:11850409-11850683(+)_17+	AT3G62620	72
Chr5:11814198-11814509(+)_12-_22	AT1G78800	72
Chr4:8382142-8382898(-)_39-(+1)_22	AT1G48450	72
Chr4:7890508-7890765(+)_18-	AT5G48610	72
Chr4:17639712-17640120(-)_23+(-1)_22	AT3G59570	72
Chr3:9870143-9870671(+)_31+	AT1G76900	72
Chr3:8529883-8530661(-)_18-(+1)	AT3G07470	72
Chr3:5862034-5862383(+)_21+(-1)	AT4G13110	72
Chr3:17445687-17445934(+)_11+(+1)	AT3G01510	72
Chr3:14200432-14202247(+)_53-(12)	AT4G39260	72
Chr2:855647-856343(+)_28+(+1)_22	AT5G02280	72
Chr2:8508-9465(+)_33+(-10)	AT5G56030	72
Chr2:8508-9465(+)_17+(-4)	AT4G23260	72
Chr2:8508-9465(+)_11-(+1)	AT5G10450	72
Chr2:7349167-7349520(+)_23+_22	AT1G07170	72
Chr2:6461-8276(+)_94-(3)	AT3G47650	72
Chr2:6461-8276(+)_84-(3)	AT5G45430	72
Chr2:6461-8276(+)_28+(-1)	AT3G22660	72
Chr2:16539685-16540023(-)_22-	AT4G23100	72
Chr2:16539685-16540023(-)_14+(2)_22	AT5G55550	72
Chr2:15090887-15091257(+)_27-(-13)	AT2G27720	72
Chr2:13529851-13530171(+)_11-_22	AT1G14000	72
Chr2:11721669-11722113(-)_16+_22	AT5G18040	72
Chr1:4577301-4577793(-)_30+(+1)_22	AT2G43810	72
Chr1:4577301-4577793(-)_23+(+1)_22	AT1G11850	72
Chr1:4577301-4577793(-)_13-(-8)_22	AT2G27580	72
Chr1:4368802-4369096(-)_23-(+1)_22	AT5G45410	72
Chr1:4368802-4369096(-)_20+	AT5G57120	72
Chr1:3945841-3946359(+)_21+(+1)_22	AT3G07470	72
Chr1:23490163-23490976(+)_43-(-1)	AT5G48620	72
Chr1:23490163-23490976(+)_27-(8)	AT1G26110	72
Chr1:23490163-23490976(+)_24-(8)_22	AT1G10300	72
Chr1:23489425-23489630(-)_18-(-9)	AT5G18610	72
Chr1:23419941-23420383(+)_29-(10)	AT3G07000	72
Chr1:23419941-23420383(+)_27-(10)_22	AT5G58330	72
Chr1:23419941-23420383(+)_19+(10)	AT5G02530	72
Chr1:23389496-23390241(-)_42+(2)	AT1G25520	72
Chr1:23307088-23307771(+)_41+	AT3G59600	72
Chr1:23307088-23307771(+)_17+_22	AT4G29440	72
Chr1:23302103-23302999(+)_51-(+1)_22	AT5G50890	72
Chr1:23302103-23302999(+)_17-(10)	AT3G08505	72
Chr1:23275517-23276374(+)_30+_22	AT3G44310	72
Chr1:23177838-23178693(-)_19-(2)_22	AT1G63330	72
Chr1:18549377-18549692(-)_10+(-1)	AT2G30170	72
Chr1:15471434-15472100(+)_26+(+1)	AT2G26260	72
Chr1:10472578-10473145(-)_13-(4)_22	AT1G65347	72
ath-miR5014a-3p	AT5G63320	71
ath-miR172e-3p	AT5G21930	71
ath-miR169m	AT3G14020	71
ath-miR163	AT3G44860	71
Chr5:7683815-7684395(+)_17+	AT3G26020	71
Chr5:7006522-7007118(+)_36-_22	AT4G04635	71
Chr5:16640239-16640870(+)_32+	AT3G44480	71
Chr5:15556984-15557720(+)_29-_22	AT2G06210	71
Chr5:15555417-15556760(+)_17+_22	AT1G16460	71
Chr5:11850409-11850683(+)_17-(+1)_22	AT2G25670	71
Chr5:11850409-11850683(+)_15-(+1)	AT1G08390	71
Chr4:18097248-18097605(-)_19-(2)	AT2G05440	71
Chr4:17639712-17640120(-)_28+	AT1G61800	71
Chr4:10276479-10276990(-)_17-	AT3G05520	71
Chr3:9417547-9417820(-)_14+_22	AT1G07440	71
Chr3:18733898-18734234(+)_22-	AT1G08110	71
Chr3:17136708-17137721(+)_56-	AT1G75550	71
Chr3:14200432-14202247(+)_84+(+1)	AT5G09230	71
Chr3:14200432-14202247(+)_45-	AT4G13670	71
Chr3:14200432-14202247(+)_35-(10)_22	AT1G78580	71
Chr2:855647-856343(+)_27-	AT5G18830	71
Chr2:8508-9465(+)_24-(-6)	AT1G33360	71
Chr2:6461-8276(+)_74+(2)	AT3G53750	71
Chr2:6461-8276(+)_19-(3)	AT5G10230	71
Chr2:16539685-16540023(-)_13+(+1)	AT1G75940	71
Chr2:16011479-16012261(+)_29+	AT1G79990	71
Chr2:15090887-15091257(+)_10+(-11)	AT3G06940	71
Chr1:6194911-6196018(+)_12-	AT1G09070	71
Chr1:4577301-4577793(-)_32+(2)_22	AT3G17120	71
Chr1:4577301-4577793(-)_30+(-1)_22	AT2G21260	71
Chr1:4577301-4577793(-)_28+(3)	AT5G63870	71
Chr1:4368802-4369096(-)_10+(+1)	AT1G03280	71
Chr1:4354454-4355245(+)_43+_22	AT4G19540	71
Chr1:4354454-4355245(+)_22+(+1)	AT4G37550	71
Chr1:4185045-4185423(+)_22+_22	AT4G25890	71
Chr1:3945841-3946359(+)_26-(+1)	AT2G03640	71
Chr1:27833-28316(+)_23-(+1)_22	AT4G40050	71
Chr1:23490163-23490976(+)_17+(9)	AT2G36420	71
Chr1:23489425-23489630(-)_18+(-9)_22	AT3G49390	71
Chr1:23489425-23489630(-)_14-(+1)_22	AT1G18730	71
Chr1:23489425-23489630(-)_12-(-9)	AT1G32583	71
Chr1:23419941-23420383(+)_26-(8)	AT5G13770	71
Chr1:23419941-23420383(+)_16-(2)_22	AT4G07031	71
Chr1:23389496-23390241(-)_41+(2)	AT3G01910	71
Chr1:23389496-23390241(-)_37-(2)	AT2G25850	71
Chr1:23389496-23390241(-)_22-(2)_22	AT3G52610	71
Chr1:23302103-23302999(+)_15-(+1)_22	AT4G08170	71
Chr1:23302103-23302999(+)_11-	AT5G01030	71
Chr1:18549377-18549692(-)_22-	AT5G25840	71
Chr1:18549377-18549692(-)_13+	AT1G45207	71
Chr1:18549377-18549692(-)_10+(-1)_22	AT5G50920	71
Chr1:17890967-17891581(-)_37+	AT2G45660	71
Chr1:15485357-15486023(+)_32-	AT1G04100	71
Chr1:10472578-10473145(-)_34+(7)	AT4G24020	71
ath-miR413	AT1G32470	70
ath-miR156a-5p	AT2G33810	70
Chr5:9789495-9789663(+)_17+(-1)_22	AT5G27140	70
Chr5:7683815-7684395(+)_32-(+1)	AT5G41560	70
Chr5:7006522-7007118(+)_36-	AT1G34590	70
Chr5:23394264-23394495(+)_15+(-1)	AT5G13150	70
Chr5:17566574-17567501(+)_37-(+1)	AT1G45976	70
Chr5:16640239-16640870(+)_34-	AT4G16957	70
Chr5:15757646-15758194(+)_33+_22	AT2G25330	70
Chr5:15699210-15699441(+)_10+	AT1G75200	70
Chr5:15555417-15556760(+)_52+(-1)	AT2G31081	70
Chr5:15555417-15556760(+)_39-_22	AT2G13650	70
Chr5:11814198-11814509(+)_15-	AT5G54760	70
Chr4:8382142-8382898(-)_13-(+1)	AT2G05100	70
Chr4:10180261-10180408(+)_14+(+1)	AT4G05070	70
Chr3:7795243-7796095(+)_10-(+1)	AT2G42600	70
Chr3:5862034-5862383(+)_24-(-11)	AT5G31989	70
Chr3:17136708-17137721(+)_55-	AT4G25640	70
Chr3:16158765-16159371(-)_26+(-1)	AT3G61780	70
Chr3:15677716-15678000(+)_19-_22	AT1G48780	70
Chr3:14200432-14202247(+)_96-(13)	AT4G05502	70
Chr3:14200432-14202247(+)_95-	AT1G25530	70
Chr3:14200432-14202247(+)_84+(12)	AT5G14260	70
Chr3:14200432-14202247(+)_74+(16)	AT2G42170	70
Chr2:8508-9465(+)_29-(+1)	AT1G60000	70
Chr2:8508-9465(+)_28-(-4)	AT1G66200	70
Chr2:8508-9465(+)_24+(-8)_22	AT4G15530	70
Chr2:8508-9465(+)_21+(-11)	AT5G67530	70
Chr2:8508-9465(+)_15-(-5)	AT2G30760	70
Chr2:7349167-7349520(+)_25-	AT1G07350	70
Chr2:6461-8276(+)_90+(-11)	AT2G23910	70
Chr2:6461-8276(+)_77+_22	AT3G11890	70
Chr2:6461-8276(+)_74+(+1)	AT1G17180	70
Chr2:6461-8276(+)_17+(-11)	AT5G55390	70
Chr2:16539685-16540023(-)_10+(2)	AT5G49870	70
Chr2:16539685-16540023(-)_10+(+1)_22	AT5G07170	70
Chr2:16537499-16538006(-)_27-(+1)	AT3G43355	70
Chr2:15090887-15091257(+)_11-(-13)	AT2G15530	70
Chr2:15090887-15091257(+)_10+(-1)	AT1G05120	70
Chr2:13529851-13530171(+)_11-_22	AT1G27250	70
Chr2:13529851-13530171(+)_11-	AT5G39330	70
Chr2:11721669-11722113(-)_24-(-1)_22	AT5G53330	70
Chr2:11721669-11722113(-)_22-(3)	AT1G72700	70
Chr2:11513043-11513358(+)_12+(-1)	AT5G02490	70
Chr1:7088193-7088490(-)_20+(5)_22	AT2G39660	70
Chr1:7088193-7088490(-)_12-(+1)	AT3G05365	70
Chr1:7088193-7088490(-)_11+	AT2G25190	70
Chr1:6200123-6201091(+)_19-_22	AT1G73080	70
Chr1:4577301-4577793(-)_14+(-7)	AT1G15670	70
Chr1:4185045-4185423(+)_15-	AT4G36780	70
Chr1:3945841-3946359(+)_33+(+1)	AT3G19670	70
Chr1:23987412-23987854(-)_30+	AT5G38970	70
Chr1:23987412-23987854(-)_11-(+1)	AT5G18730	70
Chr1:23490163-23490976(+)_32-(8)	AT4G21380	70
Chr1:23489425-23489630(-)_14-	AT5G52330	70
Chr1:23419941-23420383(+)_24-(2)_22	AT1G33960	70
Chr1:23419941-23420383(+)_20-(-1)_22	AT1G70610	70
Chr1:23302103-23302999(+)_32-	AT1G69420	70
Chr1:23302103-23302999(+)_30-(+1)	AT4G31520	70
ath-miR5021	AT5G58590	69
ath-miR2112-3p	AT5G65060	69
Chr5:17560854-17561363(+)_29-_22	AT5G58140	69
Chr5:16640239-16640870(+)_11+(-1)	AT3G07568	69
Chr5:15556984-15557720(+)_27+	AT1G07670	69
Chr4:4554898-4555171(+)_10-_22	AT5G65460	69
Chr4:18097248-18097605(-)_25-	AT5G65890	69
Chr4:18097248-18097605(-)_24+(-1)	AT3G48760	69
Chr4:17639712-17640120(-)_25+(+1)	AT1G07290	69
Chr4:17639712-17640120(-)_11-(-1)	AT5G60390	69
Chr4:1476283-1476590(+)_11-(-1)_22	AT5G53990	69
Chr4:1318879-1319142(+)_12-	AT2G29480	69
Chr4:10276479-10276990(-)_31-(-1)	AT2G46160	69
Chr3:8529883-8530661(-)_40+(+1)	AT1G48410	69
Chr3:8529883-8530661(-)_24+(+1)	AT3G15351	69
Chr3:6524342-6524556(+)_15-_22	AT1G63010	69
Chr3:18733898-18734234(+)_25-	AT4G19900	69
Chr3:16158765-16159371(-)_11+(+1)_22	AT1G55260	69
Chr3:14200432-14202247(+)_64+(14)_22	AT5G37780	69
Chr3:14200432-14202247(+)_47+(16)	AT1G06800	69
Chr2:8508-9465(+)_45+(-1)	AT4G35000	69
Chr2:8508-9465(+)_12+(-8)_22	AT5G44750	69
Chr2:6461-8276(+)_64+(-9)	AT2G42590	69
Chr2:18618970-18619432(-)_11+(+1)	AT4G10300	69
Chr2:15090887-15091257(+)_26+(-1)_22	AT4G16920	69
Chr2:11513043-11513358(+)_24+	AT3G02090	69
Chr1:4577301-4577793(-)_30+(+1)	AT3G18215	69
Chr1:27833-28316(+)_13+	AT1G68140	69
Chr1:23490163-23490976(+)_43-(-1)	AT5G43470	69
Chr1:23389496-23390241(-)_42-	AT3G18780	69
Chr1:23389496-23390241(-)_30+(+1)	AT3G48150	69
Chr1:23386048-23386692(-)_19+(+1)	AT5G55050	69
Chr1:23302103-23302999(+)_28-(8)	AT3G47640	69
Chr1:23299601-23300476(+)_19+(+1)	AT2G28900	69
Chr1:23205212-23206109(-)_20-(+1)	AT3G11900	69
Chr1:18549377-18549692(-)_20-	AT1G80000	69
Chr1:17890967-17891581(-)_37-(-1)	AT1G45249	69
ath-miR398a-3p	AT2G47010	68
Chr5:9789495-9789663(+)_13-(-1)	AT4G35860	68
Chr5:7006522-7007118(+)_36-	AT3G02500	68
Chr5:5461590-5461946(+)_22-	AT1G17050	68
Chr5:23394264-23394495(+)_14+	AT5G25560	68
[truncated: 63,535 more rows]
